# Supplementary material for: Re-programming of Pseudomonas syringae pv. actinidiae gene expression during early stages of infection of kiwifruit
Source: BMC Genomics. 2018 Nov 15;19:822. doi: 10.1186/s12864-018-5197-5 (PMC6238374; doi:10.1186/s12864-018-5197-5)
Supplement: Supplementary file 2 — Reads per Kilobase per Million (RPKM) for all Psa genes (sheet 1) and k-means analysis for those genes with > 50 RPKM for at least one time point (sheet 2). (XLSX 2078 kb) [file 12864_2018_5197_MOESM2_ESM.xlsx]

## Sheet: RPKM
Gene locus	Function	RPKM
		in vitro	1.5 HPI ave	1.5 HPI StdEr	3.0 HPI ave	3.0 HPI StdEr	6.0 HPI Ave	6.0 HPI StdEr	12 HPI Ave	12 HPI StdEr	24 HPI Ave	24 HPI StdEr	48 HPI Ave	48 HPI StdEr	72 HPI Ave	72 StdEr	96 HPI Ave	96 HPI StdEr	120 HPI Ave	120 HPI StdEr
IYO_000005	chromosomal replication initiation protein [Pseudomonas syringae pv. actinidiae ICMP 18884]	205.937	157.773	29.2293	161.316	36.2874	151.249	11.0226	156.847	22.0924	142.467	33.12	135.098	41.2192	153.866	6.90015	169.763	12.3568	157.38	11.683
IYO_000010	DNA polymerase III subunit beta [Pseudomonas syringae pv. actinidiae ICMP 18884]	146.948	192.505	43.4647	174.421	29.9882	183.485	20.3855	147.957	20.3266	162.492	36.9408	136.327	29.6278	227.036	39.631	140.464	50.8132	174.74	7.94064
IYO_000015	recombinase RecF [Pseudomonas syringae pv. actinidiae ICMP 18884]	120.344	117.992	27.2446	109.502	24.8421	114.186	6.31338	104.625	13.5804	108.516	8.87035	123.538	27.7526	99.0032	39.7969	81.1868	4.04151	46.5825	13.4535
IYO_000020	DNA gyrase subunit B [Pseudomonas syringae pv. actinidiae ICMP 18884]	214.613	222.274	8.69438	239.172	23.5615	199.311	11.4843	186.371	20.1652	193.173	34.426	191.428	29.8205	192.168	40.9872	186.014	16.8942	185.397	10.1901
IYO_000025	N-6 DNA methylase [Pseudomonas syringae pv. actinidiae ICMP 18884]	106.781	76.1078	14.6094	53.5403	2.52835	63.1413	14.3138	47.2765	2.06331	54.5513	15.1427	35.4178	10.361	67.507	12.8217	41.6972	4.14757	71.7593	14.9095
IYO_000030	Type I restriction-modification system, specificity subunit S [Pseudomonas syringae pv. actinidiae ICMP 18884]	65.837	51.1847	25.4509	51.9785	10.9191	35.6627	16.6543	58.0898	24.2821	50.1262	17.7112	49.217	36.7349	61.5997	16.4838	71.5	26.323	98.125	20.4007
IYO_000035	restriction-modification system endonuclease [Pseudomonas syringae pv. actinidiae ICMP 18884]	156.541	244.012	8.62551	204.573	27.2871	214.716	20.2071	187.34	4.78973	163.879	17.4705	132.044	13.9076	144.044	15.1976	144.086	29.8109	154.78	8.09676
IYO_000040	hypothetical protein IYO_000040 [Pseudomonas syringae pv. actinidiae ICMP 18884]	41.102	50.9537	11.2027	41.7498	6.90057	30.383	8.06188	36.0838	7.54966	27.3455	10.8426	23.0143	8.11225	31.8627	10.6832	32.3192	21.4861	37.6123	13.9612
IYO_000045	restriction endonuclease subunit M [Pseudomonas syringae pv. actinidiae ICMP 18884]	214.672	62.9843	14.7809	62.4248	4.91882	61.8478	14.3603	73.9523	15.6769	53.6362	12.3699	77.2028	10.2487	55.4787	18.3955	62.4672	4.76563	45.5173	3.61482
IYO_000050	hypothetical protein IYO_000050 [Pseudomonas syringae pv. actinidiae ICMP 18884]	574.386	32.1372	11.545	10.7472	1.31379	36.0193	7.09769	105.655	14.6942	41.8377	8.52299	37.2487	7.97415	66.4197	12.5553	53.0235	23.7304	44.4615	8.37877
IYO_000055	transposase [Pseudomonas syringae pv. actinidiae ICMP 18884]	228.44	17.1068	4.38289	13.8655	4.93823	18.6207	6.1546	29.8657	2.20095	26.3652	5.52002	16.2312	11.9239	16.3205	3.52959	22.2935	15.1817	21.2227	7.39461
IYO_000060	transposase [Pseudomonas syringae pv. actinidiae ICMP 18884]	183.976	41.1507	19.5133	34.7322	17.3882	31.1917	13.718	61.6635	15.5532	42.5645	8.82935	41.9683	6.12765	24.4533	3.31695	63.2303	13.2032	43.7995	8.78132
IYO_000065	hypothetical protein IYO_000065 [Pseudomonas syringae pv. actinidiae ICMP 18884]	145.844	54.5197	11.4189	49.617	9.87282	69.8287	24.2567	52.6167	7.94262	65.2972	12.0122	53.5887	11.3305	47.6792	17.5418	45.714	19.1006	68.2933	7.72726
IYO_000070	hypothetical protein IYO_000070 [Pseudomonas syringae pv. actinidiae ICMP 18884]	122.027	72.6492	21.2917	92.325	39.5238	63.4157	21.5377	70.8518	30.6446	20.651	12.9434	41.8133	29.9441	72.9765	28.305	105.275	46.1658	55.4405	10.4547
IYO_000075	hypothetical protein IYO_000075 [Pseudomonas syringae pv. actinidiae ICMP 18884]	111.525	69.2713	16.2343	54.9582	36.4759	99.1813	77.5343	52.799	29.7822	58.2237	38.0384	94.3585	58.307	35.0217	22.1524	42.999	37.1975	25.0365	15.7913
IYO_000080	hypothetical protein IYO_000080 [Pseudomonas syringae pv. actinidiae ICMP 18884]	62.8435	50.258	0.737698	49.9593	8.31838	56.8432	28.4398	69.1823	7.39022	48.5477	14.5893	51.3418	7.39711	65.0578	20.1928	46.1913	16.3196	36.5108	15.6733
IYO_000085	chromosome partitioning protein [Pseudomonas syringae pv. actinidiae ICMP 18884]	78.2815	46.9637	5.63849	32.6793	8.20604	42.5965	10.2385	53.3997	10.5426	54.2705	4.90773	35.6453	14.9866	73.3555	18.2895	55.6383	22.6499	73.7093	14.4156
IYO_000090	plasmid stablization protein ParB [Pseudomonas syringae pv. actinidiae ICMP 18884]	85.7155	20.3385	6.90136	28.3305	3.56647	46.7735	16.4506	27.1792	9.46552	54.7787	25.0505	50.4647	32.733	51.5827	22.8178	99.0823	20.1691	85.5522	8.20712
IYO_000095	serine recombinase [Pseudomonas syringae pv. actinidiae ICMP 18884]	166.96	55.4397	16.4577	41.227	12.5461	69.5985	9.97094	105.173	11.248	86.872	15.1396	110.62	34.8599	94.5605	14.2537	135.306	21.9677	134.075	16.2658
IYO_000100	hypothetical protein IYO_000100 [Pseudomonas syringae pv. actinidiae ICMP 18884]	63.3165	71.6437	35.4743	87.227	17.8207	175.603	62.5707	57.7328	14.0137	43.808	34.66	97.6883	16.2102	144.248	28.9606	96.2577	37.2968	52.2218	10.4328
IYO_000105	DNA-binding protein [Pseudomonas syringae pv. actinidiae ICMP 18884]	394.991	261.959	20.0722	168.938	4.25959	286.396	73.6088	279.714	71.1098	275.814	67.8564	230.508	107.428	225.473	2.59731	204.314	102.785	328.803	42.006
IYO_000110	death-on-curing protein [Pseudomonas syringae pv. actinidiae ICMP 18884]	153.151	83.2787	54.099	84.245	50.8493	26.7042	18.6355	84.0178	36.4463	13.2997	16.3374	55.1893	38.9706	59.2802	37.9476	14.6518	17.9984	118.142	19.4136
IYO_000115	hypothetical protein IYO_000115 [Pseudomonas syringae pv. actinidiae ICMP 18884]	299.907	213.923	34.3422	88.6958	44.2246	86.6147	16.7405	105.531	25.5964	57.2133	21.0866	122.915	60.157	141.285	45.4196	128.929	45.8468	218.775	46.1577
IYO_000120	nucleic acid ATP-dependent helicase [Pseudomonas syringae pv. actinidiae ICMP 18884]	70.9245	50.0588	28.6197	8.74717	10.7451	0	0	8.45633	10.3878	38.1168	6.06616	0	0	7.90767	9.71382	47.0937	57.8501	43.9117	27.2378
IYO_000125	helicase [Pseudomonas syringae pv. actinidiae ICMP 18884]	52.5925	29.946	6.07102	14.2378	8.80623	17.6685	6.32599	19.3638	13.6412	8.43717	7.07409	29.7082	19.1708	9.6305	6.16486	22.3057	14.1334	18.8007	14.1331
IYO_000130	type I restriction-modification system, M subunit [Pseudomonas syringae pv. actinidiae ICMP 18884]	45.706	57.7828	12.0763	36.6958	3.45987	30.7725	4.97408	42.8538	9.12751	26.6872	4.2367	49.7358	18.0696	30.086	13.9973	54.0672	15.7838	37.1463	4.41866
IYO_000135	transposase [Pseudomonas syringae pv. actinidiae ICMP 18884]	0	0	0	0	0	0	0	0	0	0	0	0	0	0	0	0	0	0	0
IYO_000140	transposase [Pseudomonas syringae pv. actinidiae ICMP 18884]	0	0	0	0	0	0	0	0	0	0	0	0	0	0	0	0	0	0	0
IYO_000145	type I restriction-modification system, M subunit [Pseudomonas syringae pv. actinidiae ICMP 18884]	54.3915	41.168	10.2285	32.5123	12.3283	29.2197	8.7449	36.1538	13.5745	28.2252	5.10694	39.0152	19.4353	63.6153	11.4873	42.583	7.90031	71.3363	14.6369
IYO_000150	restriction endonuclease subunit S [Pseudomonas syringae pv. actinidiae ICMP 18884]	31.423	35.0305	10.791	17.2537	8.03365	21.4408	3.39291	23.553	12.3169	12.3862	4.97309	14.8403	12.0037	19.4623	12.1128	15.7557	10.4745	41.4048	0.720317
IYO_000155	deoxyribonuclease HsdR [Pseudomonas syringae pv. actinidiae ICMP 18884]	54.871	37.5867	6.09242	23.2488	11.2435	43.033	11.1262	35.6638	1.78363	32.3075	9.77629	48.2785	16.2437	33.904	5.65292	40.5845	10.3541	47.1623	12.6794
IYO_000160	metal-dependent hydrolase [Pseudomonas syringae pv. actinidiae ICMP 18884]	191.076	89.7213	24.9895	89.4423	16.0723	147.314	36.8335	89.1688	10.6886	105.584	11.4187	90.4377	3.49893	70.4528	31.8902	89.3415	39.576	79.789	3.26056
IYO_000165	hypothetical protein IYO_000165 [Pseudomonas syringae pv. actinidiae ICMP 18884]	85.1545	59.732	7.04191	31.1163	3.7951	64.239	8.95168	61.0528	19.3223	70.1275	24.525	87.2157	37.0402	99.4887	13.1744	78.5897	21.3508	76.6215	9.84699
IYO_000170	hypothetical protein IYO_000170 [Pseudomonas syringae pv. actinidiae ICMP 18884]	177.301	154.665	52.62	88.3238	40.7849	193.616	57.8058	183.816	22.2373	154.913	72.1759	136.581	70.6648	98.0995	86.3181	70.5222	43.4246	154.607	25.2219
IYO_000175	hypothetical protein IYO_000175 [Pseudomonas syringae pv. actinidiae ICMP 18884]	200.414	229.175	39.1571	177.449	16.9845	346.209	71.7824	265.077	32.5883	270.692	70.8449	303.202	18.9878	172.749	52.9157	159.012	46.4121	184.726	34.3646
IYO_000180	haloacid dehalogenase [Pseudomonas syringae pv. actinidiae ICMP 18884]	175.322	121.434	5.72271	94.5105	15.7475	117.736	13.5952	118.433	16.2668	137.926	28.3179	126.175	40.0492	84.8632	45.447	135.179	14.4286	92.1758	18.1438
IYO_000185	hypothetical protein IYO_000185 [Pseudomonas syringae pv. actinidiae ICMP 18884]	654.03	115.232	9.72253	82.127	22.0292	94.4462	5.31732	144.345	1.762	92.3607	15.9586	146.485	4.57127	151.801	30.8025	184.116	40.2855	108.837	11.3701
IYO_000190	hypothetical protein IYO_000190 [Pseudomonas syringae pv. actinidiae ICMP 18884]	1948.11	44.7775	18.4527	26.79	13.5062	44.7728	22.3139	113.047	23.0539	101.714	31.5868	173.552	76.7904	219.835	40.9559	203.698	88.3408	189.298	37.137
IYO_000195	transposase [Pseudomonas syringae pv. actinidiae ICMP 18884]	45.3265	8.504	10.4464	0	0	9.50633	11.6776	0	0	0	0	0	0	0	0	0	0	6.31383	7.75594
IYO_000200	hypothetical protein IYO_000200 [Pseudomonas syringae pv. actinidiae ICMP 18884]	36.805	1.96133	2.40931	5.18683	6.37153	0	0	2.499	1.6626	3.1335	3.84921	4.312	5.29688	11.0655	8.80985	7.496	9.20812	5.8015	7.12659
IYO_000205	hypothetical protein IYO_000205 [Pseudomonas syringae pv. actinidiae ICMP 18884]	181.964	200.387	93.8474	153.487	29.7035	226.452	89.6291	156.088	31.6407	121.806	58.5651	155.771	29.2864	147.111	56.3579	115.739	3.62155	279.885	37.8498
IYO_000210	transposase [Pseudomonas syringae pv. actinidiae ICMP 18884]	0	0	0	0	0	0	0	0	0	0	0	0	0	0	0	0	0	0	0
IYO_000215	integrase [Pseudomonas syringae pv. actinidiae ICMP 18884]	0	0	0	0	0	0	0	0	0	0	0	0	0	0	0	0	0	0	0
IYO_000220	amidohydrolase [Pseudomonas syringae pv. actinidiae ICMP 18884]	31.551	18.417	8.48458	13.7273	2.10152	16.4152	10.294	24.0748	9.1719	12.7777	1.08187	5.76367	7.08012	7.74583	9.51502	0	0	20.5933	3.6813
IYO_000225	AraC family transcriptional regulator [Pseudomonas syringae pv. actinidiae ICMP 18884]	21.2165	99.742	18.9536	39.922	31.0109	29.315	11.3955	37.4217	7.90098	59.0805	1.77759	31.4097	11.3673	134.956	40.3135	102.117	27.5414	187.785	26.0284
IYO_000230	glycerol acyltransferase [Pseudomonas syringae pv. actinidiae ICMP 18884]	75.1915	23.956	1.58594	42.4682	10.4061	38.6	3.25011	34.1462	2.63626	55.3115	12.866	32.1888	8.11056	64.0638	6.44036	123.068	27.6859	101.628	22.7441
IYO_000235	histidinol phosphatase [Pseudomonas syringae pv. actinidiae ICMP 18884]	103.513	68.6068	39.4701	11.5	2.4477	60.9222	8.48965	54.1928	11.4831	34.9018	11.4088	67.5817	25.7709	46.5405	28.9657	80.3682	30.5765	106.569	6.18851
IYO_000240	glycine-tRNA synthetase subunit beta [Pseudomonas syringae pv. actinidiae ICMP 18884]	167.579	41.664	15.6515	44.1303	9.9935	51.6055	8.7542	71.7202	12.0937	68.411	18.6744	71.0175	3.47863	68.3898	16.9191	58.4672	8.10311	66.0973	19.1007
IYO_000245	glycyl-tRNA synthetase [Pseudomonas syringae pv. actinidiae ICMP 18884]	243.885	67.1688	11.7434	71.9247	10.7356	84.954	23.3388	99.5265	34.8045	78.0222	26.0537	54.8357	24.1953	88.7633	14.0748	54.9657	7.59152	68.2902	2.80743
IYO_000250	3-methyladenine DNA glycosylase [Pseudomonas syringae pv. actinidiae ICMP 18884]	134.4	59.3517	12.3991	84.0332	17.3021	48.784	1.61317	36.5353	15.2616	39.7225	3.36284	58.3628	6.10338	64.0113	39.5246	37.466	16.6904	73.2365	22.978
IYO_000255	lipid A biosynthesis lauroyl acyltransferase [Pseudomonas syringae pv. actinidiae ICMP 18884]	143.351	53.1458	12.2937	43.9888	6.47791	68.279	14.8645	34.5245	4.59902	47.29	22.8154	41.5192	20.8857	30.1145	12.8953	34.3693	23.7251	44.5435	20.3344
IYO_000260	formate dehydrogenase [Pseudomonas syringae pv. actinidiae ICMP 18884]	34.132	13.4	5.07035	14.9467	2.61294	25.6763	5.43368	26.9982	6.38787	14.5427	1.02741	44.3255	16.0126	20.4933	16.0475	24.8118	9.96699	18.6123	4.92921
IYO_000265	potassium transporter peripheral membrane component [Pseudomonas syringae pv. actinidiae ICMP 18884]	34.1925	26.7848	17.3844	35.8442	9.45577	21.5012	4.12428	28.7217	8.77703	28.5345	7.52341	37.8493	4.08657	15.3338	10.87	18.5907	17.3974	25.6675	8.97028
IYO_000270	16S rRNA methyltransferase [Pseudomonas syringae pv. actinidiae ICMP 18884]	22.0075	12.8713	1.81783	28.981	8.69156	17.1642	6.23126	15.3353	8.13849	20.9673	8.10481	20.1875	2.08468	16.8235	8.6795	16.9497	5.01536	18.1052	2.80263
IYO_000275	methionyl-tRNA formyltransferase [Pseudomonas syringae pv. actinidiae ICMP 18884]	43.9725	8.3305	5.27359	8.89067	3.24549	8.13967	3.0399	11.6203	8.58675	9.49983	11.6696	15.7963	11.3124	8.79	10.7977	28.7052	3.17789	24.794	12.3597
IYO_000280	peptide deformylase [Pseudomonas syringae pv. actinidiae ICMP 18884]	283.327	135.219	10.8388	176.793	56.062	140.406	37.0755	159.319	1.14874	170.33	53.9499	142.107	43.5133	109.778	48.0102	299.508	52.8131	200.888	88.3445
IYO_000285	peptidoglycan-binding protein [Pseudomonas syringae pv. actinidiae ICMP 18884]	176.166	189.473	23.2514	170.804	19.5913	163.737	15.3138	134.57	10.1733	132.313	18.4943	96.2432	41.292	111.805	32.299	128.502	74.8429	135.625	15.4745
IYO_000290	DNA processing protein DprA [Pseudomonas syringae pv. actinidiae ICMP 18884]	33.6155	10.0837	8.93825	14.2563	9.22691	15.7075	1.3601	19.0263	5.82826	25.2413	6.55357	35.6187	10.1279	2.9775	3.65758	17.2175	10.7513	17.266	8.12946
IYO_000295	tRNA threonylcarbamoyladenosine biosynthesis protein RimN [Pseudomonas syringae pv. actinidiae ICMP 18884]	254.061	90.6157	19.5574	80.0723	34.4592	120.26	66.6722	97.6422	8.52192	102.708	19.5722	97.3938	71.3935	94.3482	48.1978	92.4577	28.453	91.8757	12.8905
IYO_000300	quinone oxidoreductase [Pseudomonas syringae pv. actinidiae ICMP 18884]	259.11	172.313	14.9159	154.242	34.3571	223.166	39.1279	175.094	6.14472	190.004	25.2194	187.319	16.9811	195.888	52.2401	171.391	38.0875	90.6273	7.64025
IYO_000305	coproporphyrinogen III oxidase [Pseudomonas syringae pv. actinidiae ICMP 18884]	114.019	57.2073	4.6544	56.274	5.14178	39.671	4.31483	61.6673	16.1049	31.8103	9.59668	67.7892	20.799	23.2728	19.9218	66.826	9.3336	54.7245	10.7183
IYO_000310	shikimate dehydrogenase [Pseudomonas syringae pv. actinidiae ICMP 18884]	85.0355	46.5187	9.97813	38.5405	6.92426	34.55	3.42087	51.9615	5.90341	59.8423	27.6722	21.2322	20.8594	35.9773	8.16296	27.1952	18.0257	26.4415	6.42117
IYO_000315	SulP family inorganic anion transporter [Pseudomonas syringae pv. actinidiae ICMP 18884]	38.1465	13.4098	4.65742	12.6378	2.95056	18.4193	6.68713	17.2657	5.32232	16.411	10.28	9.464	0.0974803	13.8103	8.56312	13.0745	8.04582	27.3303	2.32223
IYO_000320	glycine/betaine ABC transporter substrate-binding protein [Pseudomonas syringae pv. actinidiae ICMP 18884]	95.196	83.2958	6.93735	37.9432	11.9706	69.4543	17.3809	95.0853	20.1146	113.778	48.8388	50.6165	8.14012	62.1717	35.4074	63.4017	39.7588	98.6038	19.4319
IYO_000325	choline-sulfatase [Pseudomonas syringae pv. actinidiae ICMP 18884]	49.861	20.0378	3.04598	8.61033	2.49495	27.0568	11.2444	21.5733	7.81322	15.9475	2.53376	39.3353	13.8652	12.3898	8.27461	22.1405	15.1985	12.8072	3.31568
IYO_000330	LysR family transcriptional regulator [Pseudomonas syringae pv. actinidiae ICMP 18884]	59.6475	48.4432	11.8418	42.921	11.972	21.4557	8.71258	31.305	10.6323	35.8825	9.97501	67.5195	16.3565	20.3243	12.5018	31.6165	9.19386	37.0763	8.42965
IYO_000335	hypothetical protein IYO_000335 [Pseudomonas syringae pv. actinidiae ICMP 18884]	32.976	4.97233	6.10804	6.00283	7.37391	0	0	31.3842	5.81769	48.3153	35.8879	48.3133	33.937	26.153	16.7416	39.8922	27.5396	46.723	32.3973
IYO_000340	hypothetical protein IYO_000340 [Pseudomonas syringae pv. actinidiae ICMP 18884]	14.6425	9.4715	8.39685	6.63933	4.10648	8.4535	10.3843	5.61183	4.02356	8.49983	5.83721	16.4312	20.1841	23.3463	19.3106	27.2103	21.5231	9.86283	6.22078
IYO_000345	hypothetical protein IYO_000345 [Pseudomonas syringae pv. actinidiae ICMP 18884]	39.4275	11.4127	2.81337	4.28267	5.26085	0	0	16.0495	6.11458	14.8743	2.66642	0	0	0	0	0	0	27.4662	8.79718
IYO_000350	4,5-dioxygenase [Pseudomonas syringae pv. actinidiae ICMP 18884]	161.783	63.2153	36.2264	105.545	13.7578	75.1218	46.1444	66.3265	24.9578	61.4677	19.8917	22.1615	15.799	98.534	53.1891	47.5182	58.3715	51.8288	4.41571
IYO_000355	2-succinyl-6-hydroxy-2, 4-cyclohexadiene-1-carboxylate synthase [Pseudomonas syringae pv. actinidiae ICMP 18884]	741.32	548.417	70.4525	591.629	71.8119	541.577	48.641	644.684	101.828	502.422	116.47	404.328	34.9892	461.247	73.0032	376.068	29.9764	411.556	12.9855
IYO_000360	hypothetical protein IYO_000360 [Pseudomonas syringae pv. actinidiae ICMP 18884]	68.5295	65.7193	46.8382	76.2027	16.4103	209.336	28.2709	196.277	22.4229	123.674	48.7766	257.478	35.0765	282.195	45.8832	236.953	40.6486	306.503	43.0106
IYO_000365	tryptophan synthase subunit alpha [Pseudomonas syringae pv. actinidiae ICMP 18884]	52.566	69.6017	9.49771	57.6488	29.1143	102.562	23.2141	76.4423	3.72331	85.4452	24.5482	61.4287	47.7502	59.0875	8.89983	66.3143	11.6852	46.0977	10.686
IYO_000370	tryptophan synthase subunit beta [Pseudomonas syringae pv. actinidiae ICMP 18884]	120.07	123.594	19.8627	67.6448	19.79	111.897	24.046	115.272	15.5912	125.595	9.34971	88.5052	34.5442	101.416	66.4733	58.8567	8.29858	73.503	7.17693
IYO_000375	LysR family transcriptional regulator [Pseudomonas syringae pv. actinidiae ICMP 18884]	48.443	29.944	2.14094	18.9402	3.25726	70.3387	2.56461	95.7858	18.8427	38.3353	21.7468	23.3337	5.72985	43.9477	18.7696	6.20033	7.61652	40.4802	7.32217
IYO_000380	hypothetical protein IYO_000380 [Pseudomonas syringae pv. actinidiae ICMP 18884]	1092.09	222.193	25.1045	194.067	44.7552	1753.1	388.778	1646.21	255.681	858.924	173.056	933.071	236.739	972.359	125.346	854.614	46.8021	740.194	42.7907
IYO_000385	dodecin flavoprotein [Pseudomonas syringae pv. actinidiae ICMP 18884]	287.12	396.087	84.4026	201.737	30.3352	1559.75	476.99	2142.9	352.181	981.748	442.735	1029.84	204.824	1048.92	168.62	1093.38	365.997	1575.48	321.903
IYO_000390	hypothetical protein IYO_000390 [Pseudomonas syringae pv. actinidiae ICMP 18884]	941.558	2666.38	767.078	1214.83	254.051	3454.02	570.729	4088.76	1234.39	2855.98	814.279	2423.97	482.981	3048.56	667.082	3596.74	558.584	4198.58	522.691
IYO_000395	hypothetical protein IYO_000395 [Pseudomonas syringae pv. actinidiae ICMP 18884]	87.6595	11.698	4.19944	21.6763	2.64447	34.853	23.9623	62.9133	20.1121	34.3192	9.16833	79.462	32.8156	93.3303	20.8737	52.3422	10.5236	82.0585	33.4408
IYO_000400	peroxiredoxin OsmC [Pseudomonas syringae pv. actinidiae ICMP 18884]	1332.99	432.795	17.3595	465.054	154.977	1572	219.663	1664.14	125.729	915.562	215.747	715.432	41.9467	875.5	133.725	699.224	124.144	655.421	49.3678
IYO_000405	hypothetical protein IYO_000405 [Pseudomonas syringae pv. actinidiae ICMP 18884]	145.108	43.8915	45.3244	47.5595	21.1989	244.381	35.3961	314.377	50.1428	207.948	58.2246	84.2553	68.7503	113.417	61.001	140.548	42.7421	138.132	38.7712
IYO_000410	lipoprotein [Pseudomonas syringae pv. actinidiae ICMP 18884]	64.9735	27.2613	16.744	33.0698	21.0624	123.59	36.468	82.4763	35.877	84.6482	29.8392	74.4008	45.7002	45.5227	38.8711	81.694	14.3852	54.6337	15.9755
IYO_000415	hypothetical protein IYO_000415 [Pseudomonas syringae pv. actinidiae ICMP 18884]	85.8585	50.5582	7.53337	9.4405	8.00599	36.9973	9.72329	48.7818	9.57275	19.9907	13.3582	63.3988	39.3435	25.514	24.5942	24.593	30.2102	33.116	2.60651
IYO_000420	aminopeptidase [Pseudomonas syringae pv. actinidiae ICMP 18884]	40.9255	20.6827	3.0817	15.0158	4.45192	27.007	3.73309	25.514	6.13433	32.5267	4.36385	23.4402	5.77532	13.123	4.19303	14.1283	10.7682	7.57733	6.62319
IYO_000425	anhydrase [Pseudomonas syringae pv. actinidiae ICMP 18884]	93.689	73.9698	15.6657	110.339	25.1312	91.7397	10.1995	68.3657	11.664	85.7952	4.0588	90.4062	28.6541	54.3615	12.3339	25.9797	19.3245	56.1828	4.60382
IYO_000430	oligopeptidase A [Pseudomonas syringae pv. actinidiae ICMP 18884]	278.833	242.531	8.474	223.886	9.35457	223.264	19.0423	164.026	16.2738	162.277	19.7787	145.015	60.8121	102.487	21.9035	88.5157	11.4401	123.335	10.9522
IYO_000435	DNA-binding protein [Pseudomonas syringae pv. actinidiae ICMP 18884]	445.476	369.18	45.2454	263.565	110.282	285.955	93.5175	233.228	61.2082	215.747	38.5667	263.558	39.1621	354.789	90.9652	320.442	93.1617	454.079	92.8239
IYO_000440	hypothetical protein IYO_000440 [Pseudomonas syringae pv. actinidiae ICMP 18884]	61.7715	112.371	74.9119	74.8435	35.0863	72.8575	44.4277	51.3003	31.9867	100.494	36.1164	42.9655	34.7654	28.7702	35.3414	100.305	31.4785	129.413	29.2693
IYO_000445	cystathionine gamma-synthase [Pseudomonas syringae pv. actinidiae ICMP 18884]	61.6085	94.9275	17.9043	91.1307	17.8713	98.625	10.0622	80.6702	13.0094	87.1283	38.57	72.8963	10.702	87.354	18.6138	106.361	42.9907	64.508	11.3399
IYO_000450	LysR family transcriptional regulator [Pseudomonas syringae pv. actinidiae ICMP 18884]	116.832	85.7087	39.1863	60.8642	14.7456	82.2278	13.6586	83.6157	17.1178	79.3552	15.2791	97.8932	9.13329	97.4223	17.6775	80.8837	36.6731	57.3707	12.0201
IYO_000455	cysteine hydrolase [Pseudomonas syringae pv. actinidiae ICMP 18884]	163.877	93.0165	8.04824	65.6632	11.7316	98.8623	10.4714	76.49	15.1359	67.6123	28.3379	95.9308	23.1334	106.573	62.7671	74.218	21.4866	86.0268	28.8316
IYO_000460	threonine transporter RhtB [Pseudomonas syringae pv. actinidiae ICMP 18884]	122.706	136.43	28.0766	153.976	47.342	115.245	17.1997	121.882	13.0229	91.9078	16.5058	136.902	5.99183	90.6883	8.25214	127.768	22.4982	94.934	21.9514
IYO_000465	membrane protein [Pseudomonas syringae pv. actinidiae ICMP 18884]	46.869	14.5952	2.06204	34.564	4.4628	10.0477	8.78059	22.6028	6.26264	9.068	11.1392	20.658	13.3852	5.91633	7.26765	30.5402	25.3854	25.414	8.86206
IYO_000470	ABC transporter ATP-binding protein [Pseudomonas syringae pv. actinidiae ICMP 18884]	62.31	35.7023	5.822	18.0512	10.7932	26.564	5.78133	32.3705	7.38175	25.4243	17.9914	54.5763	15.0318	49.5635	11.5141	24.0137	16.7453	32.3298	4.14505
IYO_000475	hypothetical protein IYO_000475 [Pseudomonas syringae pv. actinidiae ICMP 18884]	132.222	72.7162	31.5416	68.3922	2.98495	57.7198	24.5065	55.3942	17.2986	59.2497	21.3534	45.2022	27.9072	55.3077	20.5787	65.1788	80.066	51.7673	19.6277
IYO_000480	transcriptional regulator [Pseudomonas syringae pv. actinidiae ICMP 18884]	424.624	409.455	74.63	433.179	59.4493	615.526	69.6153	515.354	86.7357	354.796	82.9864	469.66	112.909	304.38	11.5858	253.436	84.2387	294.589	3.13549
IYO_000485	transposase [Pseudomonas syringae pv. actinidiae ICMP 18884]	13.1425	12.8713	3.0326	12.5005	5.37891	11.6778	0.263175	7.49083	2.39384	9.72583	6.86915	7.804	6.27493	10.0653	8.01204	9.0635	2.68036	17.6818	2.50093
IYO_000490	peptidylprolyl isomerase [Pseudomonas syringae pv. actinidiae ICMP 18884]	85.983	97.7808	17.2982	79.8848	9.60505	43.2885	20.3187	65.0648	15.6835	72.2417	14.1148	58.553	8.54205	61.6042	11.9963	23.9452	18.9403	51.668	14.75
IYO_000495	transcriptional regulator [Pseudomonas syringae pv. actinidiae ICMP 18884]	710.359	1342.81	186.954	831.246	104.353	1306.75	114.266	1191.76	129.596	1209.71	99.4996	1107.42	232.084	1052.69	86.6357	970.625	46.6839	1087.22	92.1908
IYO_000500	acetyltransferase [Pseudomonas syringae pv. actinidiae ICMP 18884]	61.279	22.1912	7.96569	20.7218	8.44828	9.177	5.64153	34.0423	7.73353	6.801	8.35438	42.1457	26.2487	8.86333	10.8878	22.7937	20.9638	51.6792	14.0652
IYO_000505	heme biosynthesis protein HemY [Pseudomonas syringae pv. actinidiae ICMP 18884]	133.01	50.5402	18.6908	87.7767	3.69544	135.437	30.3536	103.706	9.14174	81.7532	17.9975	87.595	32.3865	65.1967	33.5793	97.3133	20.1717	95.3413	3.23307
IYO_000510	uroporphyrin-III methyltransferase [Pseudomonas syringae pv. actinidiae ICMP 18884]	179.151	108.689	14.815	85.1355	23.1147	271.058	35.3402	186.067	19.036	172.466	77.0277	145.836	30.1104	140.969	17.7415	132.922	47.0104	131.423	11.1124
IYO_000515	uroporphyrinogen-III synthase [Pseudomonas syringae pv. actinidiae ICMP 18884]	167.023	187.243	27.8797	168.866	34.2287	226.842	25.4964	181.167	19.227	140.457	14.8179	165.73	21.5358	220.218	87.4454	132.377	10.2257	218.375	19.3181
IYO_000520	porphobilinogen deaminase [Pseudomonas syringae pv. actinidiae ICMP 18884]	198.381	82.2297	24.8513	71.6945	15.3341	124.035	14.0723	100.7	20.3562	89.881	32.7479	65.842	12.2426	76.7945	33.7969	95.267	22.5064	61.5922	8.71736
IYO_000525	chemotaxis protein CheY [Pseudomonas syringae pv. actinidiae ICMP 18884]	474.205	488.06	33.4477	551.769	76.2756	1053.22	64.8791	634.476	20.9996	663.306	63.2898	507.266	90.0519	453.172	87.8856	409.741	62.0816	422.984	36.999
IYO_000530	alginate O-acetyltransferase [Pseudomonas syringae pv. actinidiae ICMP 18884]	209.251	215.156	30.1938	196.94	40.3073	316.975	45.3197	285.633	19.6084	355.612	60.0284	218.929	32.7685	189.792	48.9769	287.787	68.1769	207.361	35.3247
IYO_000535	argininosuccinate lyase [Pseudomonas syringae pv. actinidiae ICMP 18884]	130.417	67.8093	14.7014	70.4508	14.8704	74.5558	12.9858	78.3883	19.4481	68.4455	4.13438	86.8523	7.27078	80.174	21.8857	88.3552	26.7584	76.5847	9.87921
IYO_000540	membrane protein [Pseudomonas syringae pv. actinidiae ICMP 18884]	78.281	37.2297	14.0702	40.6308	9.30515	52.859	13.6819	39.142	5.40315	32.2598	7.17489	61.5795	16.4883	24.9903	6.03044	35.3527	17.6658	45.7315	11.0794
IYO_000545	membrane protein [Pseudomonas syringae pv. actinidiae ICMP 18884]	96.1365	65.1727	5.97055	38.0152	4.96487	92.4527	9.53952	64.7758	12.9498	58.6992	22.7345	62.5873	24.1023	59.1198	26.1875	85.5097	3.39473	49.5205	11.7344
IYO_000550	peptidase M16 [Pseudomonas syringae pv. actinidiae ICMP 18884]	45.893	48.5242	10.0572	34.318	6.7317	106.756	13.3955	70.2948	12.4258	46.8035	8.10091	39.5638	9.2396	82.699	4.99152	46.48	6.58004	51.0982	8.56288
IYO_000555	membrane protein [Pseudomonas syringae pv. actinidiae ICMP 18884]	38.143	47.3082	13.3675	23.2227	10.6908	29.9323	7.79814	14.9288	3.27825	22.5932	6.76172	22.5128	9.59114	12.5257	9.05254	32.787	9.75285	31.2268	5.88954
IYO_000560	hypothetical protein IYO_000560 [Pseudomonas syringae pv. actinidiae ICMP 18884]	363.551	328.833	85.0206	202.782	52.8612	206.231	121.168	225	63.3156	99.4043	27.8708	137.666	80.6185	154.656	32.0587	223.581	57.7025	241.239	57.5787
IYO_000565	integrase [Pseudomonas syringae pv. actinidiae ICMP 18884]	0	0	0	0	0	0	0	0	0	0	0	0	0	0	0	0	0	0	0
IYO_000570	transposase [Pseudomonas syringae pv. actinidiae ICMP 18884]	0	0	0	0	0	0	0	0	0	0	0	0	0	0	0	0	0	0	0
IYO_000575	hypothetical protein IYO_000575 [Pseudomonas syringae pv. actinidiae ICMP 18884]	86.1405	114.365	13.4336	77.7185	26.425	79.2662	37.3994	109.906	6.62279	73.5013	39.2838	157.649	19.5268	147.941	52.4836	100.555	61.7615	87.4477	25.3575
IYO_000580	chemotaxis protein [Pseudomonas syringae pv. actinidiae ICMP 18884]	185.632	284.907	32.1011	223.456	39.4917	134.631	4.09086	187.221	8.13285	175.656	50.3111	165.722	37.6501	192.275	23.3529	180.601	25.6201	174.13	6.50282
IYO_000585	LysR family transcriptional regulator [Pseudomonas syringae pv. actinidiae ICMP 18884]	11.109	13.078	3.24696	7.421	4.59631	20.0155	5.09352	8.57683	3.7241	6.45567	4.01772	5.29867	6.50891	7.6325	9.3758	8.95867	5.51637	9.9705	7.75134
IYO_000590	multidrug transporter [Pseudomonas syringae pv. actinidiae ICMP 18884]	24.056	36.5783	11.9923	16.5255	2.83318	71.7017	16.5128	40.8625	15.4727	81.9842	15.5226	64.194	30.314	38.6002	16.2043	129.698	69.1029	45.4158	16.0061
IYO_000595	diguanylate cyclase [Pseudomonas syringae pv. actinidiae ICMP 18884]	23.3225	40.0613	5.04353	21.774	3.74357	15.376	8.77039	20.1105	2.72626	12.8333	4.40791	13.4433	5.55135	13.6045	8.72551	36.7597	12.9257	23.2018	4.88382
IYO_000600	ATP-dependent DNA helicase Rep [Pseudomonas syringae pv. actinidiae ICMP 18884]	67.764	19.5295	4.13263	15.3618	3.13795	12.7375	5.0902	22.5368	3.628	28.7012	12.0034	19.806	8.17941	18.7482	5.25093	16.2513	10.6275	22.9758	4.95503
IYO_000605	xanthine phosphoribosyltransferase [Pseudomonas syringae pv. actinidiae ICMP 18884]	44.197	29.0115	11.5524	38.1048	4.64851	21.3555	14.0625	17.6738	5.27287	15.1575	10.1251	21.7162	5.34578	56.1943	19.4391	13.8803	17.0507	38.1618	19.7958
IYO_000610	Fis family transcriptional regulator [Pseudomonas syringae pv. actinidiae ICMP 18884]	59.9485	31.5015	11.7715	20.1782	8.34765	22.0158	5.53778	35.9775	6.41016	38.073	12.3685	35.669	10.1047	44.6697	16.7309	32.5377	13.2496	46.2005	2.87072
IYO_000615	beta-lactamase [Pseudomonas syringae pv. actinidiae ICMP 18884]	24.851	55.3387	3.56468	105.649	19.2566	83.734	22.164	54.9493	3.9855	49.2862	8.88792	41.9907	15.8914	22.1835	18.3883	18.6465	11.4817	67.0133	10.1989
IYO_000620	pyridine nucleotide-disulfide oxidoreductase [Pseudomonas syringae pv. actinidiae ICMP 18884]	18.5935	19.14	13.4606	26.9507	2.343	20.9745	5.64698	21.9897	9.65153	20.5523	11.3307	15.7328	4.67865	0	0	21.0908	13.6844	13.9907	9.72764
IYO_000625	membrane protein [Pseudomonas syringae pv. actinidiae ICMP 18884]	26.4505	14.8073	6.26611	21.8972	8.74289	29.8193	15.4924	13.9065	1.68376	7.72833	9.49352	24.2668	7.21679	8.17467	10.0418	17.9337	14.0522	22.176	6.48473
IYO_000630	acetyl-CoA hydrolase [Pseudomonas syringae pv. actinidiae ICMP 18884]	60.879	33.1557	3.68728	37.4598	6.87061	71.3962	16.3507	55.8758	14.3524	74.8153	6.27908	38.6182	14.882	72.764	15.7039	82.2537	30.6743	55.2648	5.24894
IYO_000635	cytochrome C [Pseudomonas syringae pv. actinidiae ICMP 18884]	73.8925	77.9978	28.7713	40.5197	38.4201	22.2513	15.5302	54.0152	30.8186	31.6812	19.53	45.3873	32.0479	10.256	12.5985	74.13	46.7693	48.0737	29.8016
IYO_000640	XRE family transcriptional regulator [Pseudomonas syringae pv. actinidiae ICMP 18884]	200.802	118.734	10.8712	79.5707	7.19398	96.9347	8.47262	90.2965	7.85829	46.784	14.9409	67.7212	34.5703	52.6413	26.9231	64.4398	4.38936	55.8687	13.1988
IYO_000645	alanine racemase [Pseudomonas syringae pv. actinidiae ICMP 18884]	309.175	96.84	24.6501	95.182	18.7801	135.941	21.7169	123.887	35.9304	116.096	21.42	89.7177	27.074	91.5573	32.4585	54.778	25.5083	37.1932	1.50417
IYO_000650	cytochrome C2 [Pseudomonas syringae pv. actinidiae ICMP 18884]	1396.24	872.633	178.035	414.008	60.0963	743.347	85.6264	634.105	31.8835	680.214	118.898	517.371	10.3574	454.935	174.845	947.768	446.896	375.154	19.5729
IYO_000655	amino acid dehydrogenase [Pseudomonas syringae pv. actinidiae ICMP 18884]	1010.35	432.559	59.0148	195.417	47.3063	552.402	44.0174	502.64	66.0163	470.312	57.0984	536.255	63.2387	318.995	82.9662	533.447	252.615	260.129	33.9811
IYO_000660	AsnC family transcriptional regulator [Pseudomonas syringae pv. actinidiae ICMP 18884]	176.62	88.4635	34.7343	62.7032	17.1321	52.7065	29.1614	34.7588	8.74145	35.2052	21.6828	65.5775	26.4989	31.7373	7.65901	72.3467	4.92785	70.5208	27.6614
IYO_000665	Fe-S oxidoreductase [Pseudomonas syringae pv. actinidiae ICMP 18884]	124.842	34.2197	23.0244	45.8612	24.4243	19.0853	17.3925	44.9388	11.2446	46.253	28.4104	41.3567	50.8027	9.9275	12.195	69.6098	31.7842	35.5417	13.2106
IYO_000670	FAD-dependent oxidoreductase [Pseudomonas syringae pv. actinidiae ICMP 18884]	92.21	27.7428	8.91239	22.8807	12.1498	48.906	8.63212	39.861	7.66479	38.617	10.5184	30.2473	9.60067	37.0135	19.5726	70.6648	24.4715	51.04	23.0249
IYO_000675	hypothetical protein IYO_000675 [Pseudomonas syringae pv. actinidiae ICMP 18884]	146.93	25.461	8.15877	19.8265	13.395	29.1335	10.4362	38.8363	17.9193	60.35	31.612	49.1263	24.0536	31.7572	20.329	24.8743	18.1306	63.3282	3.58838
IYO_000680	GntR family transcriptional regulator [Pseudomonas syringae pv. actinidiae ICMP 18884]	355.127	63.6193	4.08249	38.0323	14.5976	140.392	21.4205	128.871	3.69138	168.663	25.5883	135.847	11.0121	90.8995	16.2079	118.194	26.7217	99.998	9.4096
IYO_000685	phospholipase [Pseudomonas syringae pv. actinidiae ICMP 18884]	85.5315	19.2458	9.39196	18.2327	7.50942	41.7378	13.0553	58.6655	14.9242	46.619	19.2434	37.7912	17.8988	20.0173	11.056	50.9012	23.5765	58.508	5.46975
IYO_000690	aldehyde dehydrogenase [Pseudomonas syringae pv. actinidiae ICMP 18884]	69.3625	157.483	26.4694	83.901	16.0411	128.839	11.0768	115.566	18.2008	106.618	18.487	126.165	34.3613	106.724	19.1423	125.964	15.4259	68.5557	19.8113
IYO_000695	transcriptional regulator [Pseudomonas syringae pv. actinidiae ICMP 18884]	168.096	115.373	5.85133	95.2187	22.4392	286.812	78.0753	215.156	55.7078	193.535	77.5733	229.401	122.642	206.779	66.7953	310.053	72.2721	155.065	28.3434
IYO_000700	50S ribosomal protein L33 [Pseudomonas syringae pv. actinidiae ICMP 18884]	1445.43	382.691	125.768	152.393	17.9749	342.26	193.527	608.92	240.577	545.744	154.56	522.374	84.5033	1059.83	219.767	1251.31	141.088	1542.44	250.435
IYO_000705	50S ribosomal protein L28 [Pseudomonas syringae pv. actinidiae ICMP 18884]	4540.59	788.628	167.829	571.462	42.8652	789.683	218.844	1121.53	396.461	1435.56	143.413	1230.81	532.978	2285.38	111.121	2257.19	531.442	3925.61	221.064
IYO_000710	peptide ABC transporter substrate-binding protein [Pseudomonas syringae pv. actinidiae ICMP 18884]	211.076	117.325	18.1952	140.044	13.6035	137.083	35.584	132.052	18.6396	131.731	20.2254	129.661	30.6273	144.452	37.1244	81.0507	30.5029	124.936	17.9959
IYO_000715	hypothetical protein IYO_000715 [Pseudomonas syringae pv. actinidiae ICMP 18884]	92.488	71.3928	15.0373	65.4772	20.1802	72.3065	17.0608	86.7802	22.9796	44.784	8.10325	54.6747	22.8481	25.1683	16.1422	145.003	91.3136	67.3117	5.73236
IYO_000720	phosphopantothenoylcysteine decarboxylase [Pseudomonas syringae pv. actinidiae ICMP 18884]	120.778	72.9238	6.70711	76.6653	9.3034	72.5308	3.75474	54.1317	14.3519	52.5222	22.767	49.0932	11.4355	41.8623	32.4476	66.5633	57.601	48.912	12.2288
IYO_000725	deoxyuridine 5'-triphosphate nucleotidohydrolase [Pseudomonas syringae pv. actinidiae ICMP 18884]	158.741	109.137	12.4796	130.513	25.1543	124.765	47.777	83.9222	18.4022	86.6943	13.3447	71.1363	47.6821	88.8825	35.7192	69.4067	43.6192	112.394	11.3313
IYO_000730	phosphomannomutase [Pseudomonas syringae pv. actinidiae ICMP 18884]	186.644	165.366	12.5522	182.922	11.5676	170.467	9.0732	186.186	3.71896	177.092	20.9103	163.939	31.7432	178.674	32.0177	138.663	24.7882	153.161	4.89214
IYO_000735	acetylglutamate kinase [Pseudomonas syringae pv. actinidiae ICMP 18884]	308.278	305.426	14.041	337.718	64.0566	389.99	31.4975	323.361	28.1696	323.418	34.0609	220.659	41.7193	252.86	53.6059	187.19	38.9831	240.502	23.5515
IYO_000740	keratin [Pseudomonas syringae pv. actinidiae ICMP 18884]	184.513	162.944	46.6567	170.879	48.2611	184.064	38.3577	208.015	14.7662	157.784	31.8665	168.147	6.42801	167.504	48.3299	135.082	10.4889	111.194	29.6591
IYO_000745	orotate phosphoribosyltransferase [Pseudomonas syringae pv. actinidiae ICMP 18884]	433.166	232.37	32.1516	249.948	13.0152	339.613	34.3588	291.404	29.2147	290.276	66.0529	246.141	39.5104	338.135	63.8904	195.324	33.5446	280.859	24.3535
IYO_000750	exodeoxyribonuclease III [Pseudomonas syringae pv. actinidiae ICMP 18884]	423.831	316.482	68.5226	345.034	34.1437	507.286	47.9307	400.412	38.5226	410.876	40.0871	374.587	19.2179	361.974	23.3952	391.247	21.7912	311.549	8.80423
IYO_000755	orotate phosphoribosyltransferase [Pseudomonas syringae pv. actinidiae ICMP 18884]	666.899	234.739	35.4591	200.238	25.4279	274.438	40.614	352.22	61.6466	175.252	79.5727	221.205	13.2585	296.381	83.4544	402.178	89.4833	388.186	48.3002
IYO_000760	ribonuclease PH [Pseudomonas syringae pv. actinidiae ICMP 18884]	463.507	211.508	27.9595	214.024	29.5158	301.293	50.4434	249.006	20.7399	199.174	36.6817	373.022	60.7639	223.88	12.2815	176.023	55.5086	203.726	49.388
IYO_000765	hypothetical protein IYO_000765 [Pseudomonas syringae pv. actinidiae ICMP 18884]	129.288	46.1982	14.9874	52.5588	7.48211	57.2338	2.01403	77.1967	7.72504	49.41	31.5477	79.8897	28.403	92.4318	48.2729	77.5722	20.7802	40.4608	13.0876
IYO_000770	guanylate kinase [Pseudomonas syringae pv. actinidiae ICMP 18884]	116.643	69.5582	10.5605	50.8442	10.6352	55.3072	7.33054	65.9007	5.22931	57.6887	3.43586	69.421	38.2303	51.169	16.4903	58.528	24.7786	63.229	9.06487
IYO_000775	DNA-directed RNA polymerase subunit omega [Pseudomonas syringae pv. actinidiae ICMP 18884]	3776.7	564.432	96.4468	460.891	34.7444	717.352	87.9735	1238.99	191.369	890.568	259.699	785.225	182.056	1068.21	131.666	997.975	92.6239	1296.47	169.786
IYO_000780	(p)ppGpp synthetase [Pseudomonas syringae pv. actinidiae ICMP 18884]	183.407	81.7568	18.6776	78.8767	12.5904	89.2732	11.2479	122.998	10.619	73.2795	24.4343	79.5347	31.4102	100.657	22.1876	79.9377	18.2565	94.8285	7.11236
IYO_000785	endoribonuclease [Pseudomonas syringae pv. actinidiae ICMP 18884]	280.978	142.044	46.9102	156.277	2.60691	200.356	23.579	287.414	90.9357	218.34	34.1252	156.663	62.1021	196.264	15.4457	130.231	38.6612	259.251	19.9906
IYO_000790	lipoprotein [Pseudomonas syringae pv. actinidiae ICMP 18884]	166.356	79.999	49.4881	69.2203	23.2857	107.253	13.9883	124.011	18.6547	74.6118	19.8223	90.6027	7.73562	82.668	46.4974	121.463	6.04715	87.0762	13.3246
IYO_000795	oxidoreductase [Pseudomonas syringae pv. actinidiae ICMP 18884]	85.657	65.5003	29.5216	43.3375	10.308	95.0717	10.5689	79.0945	35.737	68.4513	13.8008	61.5927	29.1524	52.665	3.71293	33.41	24.8561	58.4872	7.15218
IYO_000800	hypothetical protein IYO_000800 [Pseudomonas syringae pv. actinidiae ICMP 18884]	104.927	37.5093	11.6625	23.8267	17.7823	47.459	12.8777	57.3142	8.1656	44.3808	13.6702	56.1535	13.843	55.3107	26.258	51.3812	22.6644	75.3255	11.3437
IYO_000805	biopolymer transporter ExbB [Pseudomonas syringae pv. actinidiae ICMP 18884]	278.31	109.115	15.0624	81.013	39.1246	100.46	8.43178	78.1563	10.4402	48.0808	18.7405	87.7298	12.9409	89.2083	42.3494	39.7428	17.7241	49.2345	8.80097
IYO_000810	biopolymer transporter ExbD [Pseudomonas syringae pv. actinidiae ICMP 18884]	178.259	116.066	22.5782	68.0425	9.7314	31.9953	21.7213	84.8925	16.0179	16.0667	9.90409	34.647	24.6999	140.697	20.6789	35.0218	26.6928	23.8225	14.6319
IYO_000815	energy transducer TonB [Pseudomonas syringae pv. actinidiae ICMP 18884]	106.762	23.2097	3.27771	39.2737	10.0215	19.2863	6.7825	26.5618	8.00099	18.2762	4.44976	16.6988	10.8965	49.6313	27.2399	22.0912	13.6028	6.79017	4.17054
IYO_000820	LysR family transcriptional regulator [Pseudomonas syringae pv. actinidiae ICMP 18884]	71.708	72.6222	8.69042	43.446	4.53545	70.4062	8.8222	50.4535	2.64919	39.7645	5.39568	40.1978	15.0883	38.6555	14.0022	81.2835	13.6382	45.5923	17.7553
IYO_000825	ATP-dependent DNA helicase RecG [Pseudomonas syringae pv. actinidiae ICMP 18884]	33.4215	25.0247	3.19651	31.57	11.6641	30.9948	15.9783	25.965	7.52227	26.2853	10.3921	17.932	4.58673	28.8622	11.7675	18.1303	13.2199	27.5488	1.88789
IYO_000830	histidine kinase [Pseudomonas syringae pv. actinidiae ICMP 18884]	610.152	449.041	27.1354	510.855	39.3779	890.476	28.3282	663.12	34.9909	713.384	105.042	550.314	17.0511	417.537	66.6059	468.959	84.1106	298.284	6.16034
IYO_000835	aldehyde-activating protein [Pseudomonas syringae pv. actinidiae ICMP 18884]	68.9035	77.6398	23.448	41.2302	34.0971	186.888	49.4404	89.321	18.4272	127.457	39.6925	80.436	33.0439	55.2687	22.3834	83.2888	3.66252	41.1643	10.0229
IYO_000840	citrate transporter [Pseudomonas syringae pv. actinidiae ICMP 18884]	17.5585	13.7515	9.19755	29.2462	3.52131	28.1525	8.75455	43.3887	23.2993	47.3133	35.9845	37.8978	5.03293	63.1293	32.4393	21.5615	18.179	62.9683	9.64
IYO_000845	HopY1	42.7605	121.698	8.44866	426.613	98.9144	279.191	77.185	459.467	88.9314	317.03	122.65	172.871	33.8614	238.815	118.48	115.851	51.4005	204.842	27.9099
IYO_000850	magnesium chelatase [Pseudomonas syringae pv. actinidiae ICMP 18884]	14.6295	10.1992	12.5287	2.63983	1.63276	3.79017	2.37228	4.87567	1.0816	4.58133	2.82412	6.67283	4.09885	0	0	0	0	3.40017	4.17678
IYO_000855	DNA methylase [Pseudomonas syringae pv. actinidiae ICMP 18884]	346.591	250.341	35.9119	148.875	15.6059	239.053	106.289	209.868	48.2902	172.48	61.7098	107.034	22.4111	202.629	15.5258	236.721	33.6435	287.203	27.3903
IYO_000860	hypothetical protein IYO_000860 [Pseudomonas syringae pv. actinidiae ICMP 18884]	68.4215	68.2527	33.9834	38.7932	0.845032	45.0393	26.5287	39.7038	19.0651	39.0555	16.2572	20.9763	14.7992	29.3627	18.352	8.34567	10.2519	28.393	9.14343
IYO_000865	hypothetical protein IYO_000865 [Pseudomonas syringae pv. actinidiae ICMP 18884]	281.043	191.288	21.7862	103.314	23.1251	140.525	50.4464	130.332	20.3829	157.463	37.9123	82.3818	25.0756	135.026	25.0702	107.142	32.1551	145.228	18.5014
IYO_000870	magnesium chelatase [Pseudomonas syringae pv. actinidiae ICMP 18884]	21.71	0	0	31.6218	38.8444	17.8063	21.8734	7.71117	9.47243	14.5878	17.9198	0	0	0	0	0	0	0	0
IYO_000875	hypothetical protein IYO_000875 [Pseudomonas syringae pv. actinidiae ICMP 18884]	95.009	125.517	11.2444	137.485	19.7182	189.918	40.0591	127.194	23.0801	126.142	12.5516	103.151	27.7022	109.999	18.9676	72.207	15.5313	117.715	15.2325
IYO_000880	hypothetical protein IYO_000880 [Pseudomonas syringae pv. actinidiae ICMP 18884]	180.911	185.395	39.6097	278.37	89.5408	412.627	83.2833	300.488	16.1742	331.635	50.6143	296.771	114.527	250.903	43.7684	395.953	112.535	189.578	27.0743
IYO_000885	hypothetical protein IYO_000885 [Pseudomonas syringae pv. actinidiae ICMP 18884]	89.5585	82.718	5.83279	64.8078	25.3033	146.196	39.6884	94.6273	21.6585	83.6332	17.7886	102.797	41.5515	66.9302	24.5764	75.1697	35.7685	79.4263	16.6394
IYO_000890	diaminopimelate decarboxylase [Pseudomonas syringae pv. actinidiae ICMP 18884]	15.558	1.81733	2.23242	3.14	2.6133	3.27483	2.15657	10.2215	3.77894	37.5333	29.3305	19.9145	4.762	13.228	8.36738	15.508	9.68377	22.3068	10.75
IYO_000895	membrane protein [Pseudomonas syringae pv. actinidiae ICMP 18884]	47.354	12.8278	11.3555	23.3767	5.81508	22.1785	12.8022	29.4545	7.08024	24.352	15.5106	31.1707	15.3597	31.6603	26.1872	28.3208	8.40755	14.384	3.50586
IYO_000900	L-lysine 6-monooxygenase [Pseudomonas syringae pv. actinidiae ICMP 18884]	19.3505	8.24583	5.23569	6.81617	1.30035	21.201	7.5448	15.6925	5.23044	30.2137	26.544	7.65233	4.70039	31.1785	6.098	27.2883	6.18124	14.4548	9.37175
IYO_000905	transcriptional regulator [Pseudomonas syringae pv. actinidiae ICMP 18884]	57.4025	25.8102	5.1405	16.8542	10.4244	38.844	7.31296	34.9227	4.64149	27.2623	4.87702	41.9883	25.791	35.6705	5.80908	11.4748	14.0957	24.271	2.067
IYO_000910	acetylornithine deacetylase [Pseudomonas syringae pv. actinidiae ICMP 18884]	11.448	21.892	3.71592	5.07517	1.7774	13.8885	9.28496	19.359	7.98816	5.89867	3.85336	12.7883	9.11002	0	0	7.13967	4.39601	16.7197	6.22792
IYO_000915	major pilin protein fimA [Pseudomonas syringae pv. actinidiae ICMP 18884]	29.662	26.6347	14.6304	12.9098	2.46295	19.0283	12.5183	3.20733	3.9399	9.849	7.74926	0	0	0	0	6.335	7.78194	8.73267	5.52781
IYO_000920	endoribonuclease [Pseudomonas syringae pv. actinidiae ICMP 18884]	16.86	12.6845	8.0516	10.1032	12.4108	9.8	6.47438	13.5558	1.64173	12.1078	8.31504	12.0472	14.7988	7.96883	9.78895	45.2645	19.1633	3.986	4.89642
IYO_000925	FAD-dependent oxidoreductase [Pseudomonas syringae pv. actinidiae ICMP 18884]	12.4055	2.6005	3.19447	4.73233	2.91074	3.64817	4.48143	6.09633	3.80117	7.07417	1.9278	0	0	1.28133	1.574	7.893	5.03103	0.643	0.789864
IYO_000930	hypothetical protein IYO_000930 [Pseudomonas syringae pv. actinidiae ICMP 18884]	22.345	39.6903	7.97006	23.1747	15.4342	11.5647	5.11806	27.2273	5.6337	18.1515	9.81936	20.2855	0.208804	15.9965	10.4016	9.95633	7.80061	27.4453	12.6687
IYO_000935	flagellar motor switch protein FliY [Pseudomonas syringae pv. actinidiae ICMP 18884]	45.06	45.6307	1.83508	42.1107	13.6899	20.0917	1.68324	42.5827	2.62008	44.3753	9.23657	11.7028	14.3758	48.4618	16.845	6.37167	7.82699	22.2078	5.06621
IYO_000940	restriction endonuclease subunit S [Pseudomonas syringae pv. actinidiae ICMP 18884]	17.382	12.5037	4.28611	38.003	11.461	10.734	4.51795	23.6388	4.54555	52.4867	8.4012	31.3068	12.9079	8.041	9.8776	24.2755	11.0177	32.4107	16.4679
IYO_000945	hypothetical protein IYO_000945 [Pseudomonas syringae pv. actinidiae ICMP 18884]	23.58	27.1862	8.46944	9.00433	5.10024	3.41733	4.19787	12.8688	5.76512	9.31733	5.74307	23.5643	4.12358	28.6653	20.3206	63.125	41.3106	14.2822	9.32327
IYO_000950	LysR family transcriptional regulator [Pseudomonas syringae pv. actinidiae ICMP 18884]	82.0045	111.765	13.7872	51.34	6.36569	63.5687	31.0717	68.487	31.4058	40.6085	17.2673	54.2925	8.74746	77.8593	21.7332	32.6363	27.5227	98.7847	7.02981
IYO_000955	XRE family transcriptional regulator [Pseudomonas syringae pv. actinidiae ICMP 18884]	320.438	283.547	65.795	184.878	74.7628	313.138	42.0004	286.557	123.513	151.039	11.6742	202.203	20.112	270.534	6.07748	230.299	67.3524	238.089	42.321
IYO_000960	hypothetical protein IYO_000960 [Pseudomonas syringae pv. actinidiae ICMP 18884]	873.688	228.369	59.1117	134.784	16.4452	339.374	80.7506	349.955	91.3845	322.181	63.2826	316.599	52.8356	189.776	64.9999	186.976	27.5322	195.413	41.6419
IYO_000965	nitrogen regulatory protein P-II 1 [Pseudomonas syringae pv. actinidiae ICMP 18884]	961.021	3113.04	321.735	1861.3	288.58	1184.69	257.078	1184.09	65.167	1119.47	151.931	1182.56	41.1602	1558.72	215.738	1458.34	182.232	1493.27	133.939
IYO_000970	ammonia channel protein [Pseudomonas syringae pv. actinidiae ICMP 18884]	43.483	1336.58	169.121	811.425	137.432	250.888	51.3831	274.152	45.9017	268.064	79.9161	231.157	52.1485	409.591	10.9689	259.798	130.472	426.493	26.9921
IYO_000975	hypothetical protein IYO_000975 [Pseudomonas syringae pv. actinidiae ICMP 18884]	319.269	467.21	137.756	471.643	74.2855	588.213	168.212	605.955	33.4253	449.686	125.645	522.461	224.24	457.495	72.8187	766.849	155.321	694.776	65.5387
IYO_000980	hypothetical protein IYO_000980 [Pseudomonas syringae pv. actinidiae ICMP 18884]	346.513	207.695	29.7227	290.249	18.2796	331.931	26.4586	311.616	73.4491	285.543	88.0654	307.907	89.3682	213.634	70.2459	353.013	104.69	393.8	22.9643
IYO_000985	hypothetical protein IYO_000985 [Pseudomonas syringae pv. actinidiae ICMP 18884]	794.051	460.105	74.8978	730.366	153.941	731.603	107.684	671.286	108.749	581.83	299.844	801.83	91.3476	537.41	93.0971	603.289	159.83	485.632	78.4408
IYO_000990	transposase [Pseudomonas syringae pv. actinidiae ICMP 18884]	17.0815	3.66667	2.69552	11.0037	5.27572	6.425	1.18503	7.98983	2.10378	3.89817	2.85944	9.23933	5.95949	3.86833	2.79627	3.08167	1.89743	4.73533	2.43098
IYO_000995	HAD family hydrolase [Pseudomonas syringae pv. actinidiae ICMP 18884]	35.546	41.2562	16.5873	41.9447	13.8465	62.2173	16.03	55.5325	8.34832	34.7633	14.9079	35.5112	17.1163	85.3353	28.0409	29.5212	18.817	48.6053	7.75679
IYO_001000	recombinase XerC [Pseudomonas syringae pv. actinidiae ICMP 18884]	40.2215	56.4762	9.40752	52.469	18.6135	66.1012	5.30604	51.679	5.52847	42.438	20.5992	54.9338	24.1579	42.548	28.4289	38.8693	23.8849	61.139	24.995
IYO_001005	hypothetical protein IYO_001005 [Pseudomonas syringae pv. actinidiae ICMP 18884]	47.4365	47.7347	9.61095	65.018	15.7655	61.2037	18.7698	41.5882	8.64856	32.1717	10.7853	33.3935	29.3417	60.4082	28.2213	41.8272	16.7127	53.8192	6.44821
IYO_001010	diaminopimelate epimerase [Pseudomonas syringae pv. actinidiae ICMP 18884]	102.593	80.444	21.9576	47.9528	6.384	58.9238	21.3447	63.3897	27.6507	46.3322	8.25743	59.3845	14.2	49.808	1.11997	33.3935	11.0195	69.7977	3.58178
IYO_001015	diaminopimelate decarboxylase [Pseudomonas syringae pv. actinidiae ICMP 18884]	198.752	111.777	17.1405	90.9363	21.5723	97.2098	1.51394	83.3322	18.7098	91.767	11.4931	77.3697	4.60219	82.0463	29.973	80.8727	22.645	89.3832	13.1909
IYO_001020	lipoprotein LppL [Pseudomonas syringae pv. actinidiae ICMP 18884]	591.852	284.44	121.855	191.497	57.9284	302.255	76.9349	220.131	70.533	338.302	61.8968	232.903	226.951	220.439	54.8163	467.08	122.702	420.324	82.5847
IYO_001025	frataxin [Pseudomonas syringae pv. actinidiae ICMP 18884]	293.675	168.561	21.0679	152.833	92.6866	105.844	28.9842	168.074	24.1416	132.458	45.949	44.1605	31.1818	160.062	76.9215	157.993	120.858	205.864	11.5264
IYO_001030	DNA mismatch repair protein MutT [Pseudomonas syringae pv. actinidiae ICMP 18884]	117.743	35.1997	27.6467	60.0712	25.3428	55.5555	24.6304	26.1477	2.27622	3.792	4.65811	52.083	12.4137	33.7672	21.6157	52.9385	38.6002	63.9235	7.97065
IYO_001035	nucleoside diphosphate kinase regulator [Pseudomonas syringae pv. actinidiae ICMP 18884]	35.9945	25.792	14.7875	45.0917	10.7238	16.9567	10.5374	12.523	3.03959	48.0472	12.6683	12.1208	14.8893	32.5782	40.0192	10.5273	12.9318	28.8708	5.16072
IYO_001040	adenylate cyclase [Pseudomonas syringae pv. actinidiae ICMP 18884]	35.52	71.8622	6.9224	53.7728	14.3457	47.0235	13.6608	41.4003	5.44274	39.6877	11.1775	42.454	9.74824	36.683	9.67311	62.1702	10.4013	59.905	4.71303
IYO_001045	DNA-binding protein [Pseudomonas syringae pv. actinidiae ICMP 18884]	675.36	2739.43	560.838	3149.75	600.462	2587.85	381.978	2264.08	51.0773	1684.61	109.548	1303.01	248.427	1119.09	325.617	1306.4	77.2095	857.96	28.9168
IYO_001050	hypothetical protein IYO_001050 [Pseudomonas syringae pv. actinidiae ICMP 18884]	172.462	96.8815	23.4055	67.6355	28.9489	109.945	14.9302	68.0792	12.6306	101.918	67.7401	53.8007	0.554159	71.421	23.4692	74.124	47.2472	64.1727	23.769
IYO_001055	glutamate:protein symporter [Pseudomonas syringae pv. actinidiae ICMP 18884]	61.763	17.4823	6.75955	23.3843	7.71214	30.0912	14.7978	21.711	13.6909	34.683	23.8345	12.9755	2.15001	52.3975	7.8639	42.0478	11.2286	47.282	6.74486
IYO_001060	ribosomal protein S6 modification protein [Pseudomonas syringae pv. actinidiae ICMP 18884]	131.51	43.3992	17.5363	38.8827	14.8014	100.419	26.4933	104.769	26.0833	74.4767	10.6193	51.9465	12.3048	76.9847	54.1066	23.2068	7.9133	81.062	17.757
IYO_001065	ribosomal protein S6 modification protein [Pseudomonas syringae pv. actinidiae ICMP 18884]	32.6805	31.4682	14.3438	32.7905	12.9834	69.6447	20.7531	39.0853	14.8103	33.9263	7.11162	41.9627	34.2674	56.0618	24.0061	58.6538	30.8279	40.4867	8.54179
IYO_001070	diguanylate phosphodiesterase [Pseudomonas syringae pv. actinidiae ICMP 18884]	76.179	66.3555	8.98743	62.0672	7.86443	140.977	11.2195	172.806	36.291	112.226	43.8918	60.1022	14.2437	118.201	31.9125	111.801	49.7716	105.962	18.1399
IYO_001075	RNA-binding protein S4 [Pseudomonas syringae pv. actinidiae ICMP 18884]	104.064	52.5702	23.6534	65.8828	9.66552	57.0968	9.98829	65.9033	23.9821	72.6235	28.9791	79.1078	20.6005	43.0483	27.9914	41.415	23.3393	62.0907	33.4573
IYO_001080	molecular chaperone Hsp33 [Pseudomonas syringae pv. actinidiae ICMP 18884]	116.927	83.2155	19.6478	80.2053	10.0385	68.8065	16.8892	87.1685	29.6063	64.0843	19.0984	54.7218	17.6924	52.1082	3.32835	69.4703	22.3877	59.5418	14.4984
IYO_001085	phosphoenolpyruvate carboxykinase [ATP] [Pseudomonas syringae pv. actinidiae ICMP 18884]	252.261	102.647	13.4929	113.585	6.69567	101.383	12.9213	102.639	6.31249	100.545	38.1835	121.711	6.93904	127.6	38.8819	55.8202	16.0212	92.6547	13.827
IYO_001090	hypothetical protein IYO_001090 [Pseudomonas syringae pv. actinidiae ICMP 18884]	157.861	152.406	28.7353	70.7287	31.2424	75.1487	46.6279	86.3967	24.07	88.3508	86.4196	39.7012	30.237	125.215	46.587	65.9277	29.7483	61.1512	23.1216
IYO_001095	hypothetical protein IYO_001095 [Pseudomonas syringae pv. actinidiae ICMP 18884]	46.036	48.6898	35.7225	24.1915	15.2498	28.6808	16.6876	4.41833	5.4275	4.4615	5.48053	37.5222	46.0924	34.9728	42.9608	9.84083	12.0885	14.5922	9.19857
IYO_001100		131.834	96.2163	14.3364	28.3287	18.8033	53.5632	28.4853	90.9073	35.814	35.6367	7.47497	32.707	0.336835	53.3268	10.0816	45.8093	30.4546	64.7872	2.03652
IYO_001105	hypothetical protein IYO_001105 [Pseudomonas syringae pv. actinidiae ICMP 18884]	255.541	176.454	26.8985	92.647	30.0025	127.214	24.2847	164.861	9.28712	129.248	63.0619	95.9628	21.9027	94.9047	4.24518	123.186	46.8404	134.214	12.8372
IYO_001110	GNAT family acetyltransferase [Pseudomonas syringae pv. actinidiae ICMP 18884]	255.33	148.216	8.22031	115.935	16.2897	121.983	23.5592	91.7943	32.3962	119.288	32.4935	83.5412	33.1688	160.717	44.858	102.198	39.3685	119.371	31.3229
IYO_001115	hypothetical protein IYO_001115 [Pseudomonas syringae pv. actinidiae ICMP 18884]	24.3245	127.938	17.5327	69.3598	11.1822	41.9372	7.73865	42.4495	18.2459	58.7193	13.2994	52.3912	50.0661	48.743	32.0272	12.8647	15.803	34.1538	3.23424
IYO_001120	hypothetical protein IYO_001120 [Pseudomonas syringae pv. actinidiae ICMP 18884]	19.3715	297.835	87.8848	112.264	41.3523	42.0573	26.4445	62.5978	11.2233	83.1958	24.6982	143.133	54.6107	165.856	48.026	126.596	6.30217	103.69	41.3568
IYO_001125	hypothetical protein IYO_001125 [Pseudomonas syringae pv. actinidiae ICMP 18884]	23.6495	6.77217	8.31896	4.082	5.01435	5.5145	6.77404	0	0	0	0	0	0	0	0	0	0	0	0
IYO_001130	cupin [Pseudomonas syringae pv. actinidiae ICMP 18884]	19.6905	28.4648	6.61305	17.6333	13.3535	10.0973	7.0474	12.6375	5.00837	11.628	10.0143	17.2958	11.1631	0	0	23.1123	14.2316	26.4008	9.71091
IYO_001135	GNAT family acetyltransferase [Pseudomonas syringae pv. actinidiae ICMP 18884]	35.7675	48.4817	25.2894	43.7648	16.524	33.2392	4.59459	32.5633	7.35773	27.6483	3.14429	46.143	7.12187	18.6547	11.9416	30.0363	36.8968	27.503	7.48762
IYO_001140	dehalogenase [Pseudomonas syringae pv. actinidiae ICMP 18884]	141.387	38.4903	23.6219	80.0338	4.68053	57.1375	8.31527	96.3092	22.2587	79.2548	8.04738	122.439	29.497	124.297	24.1342	176.125	54.217	74.16	3.99642
IYO_001145	FAD-dependent oxidoreductase [Pseudomonas syringae pv. actinidiae ICMP 18884]	53.056	41.999	3.37904	53.7973	10.7629	39.5733	5.75151	34.4625	3.21583	43.8557	18.2974	50.3283	9.90352	35.0615	11.9651	28.8125	6.76047	43.0795	11.2118
IYO_001150	ABC transporter substrate-binding protein [Pseudomonas syringae pv. actinidiae ICMP 18884]	34.8835	38.2272	5.91734	40.2418	9.1123	30.08	11.7869	23.1957	3.87322	21.5877	10.7332	25.9025	16.698	19.9635	4.62652	19.5635	6.07032	29.98	6.1205
IYO_001155	ABC transporter permease [Pseudomonas syringae pv. actinidiae ICMP 18884]	21.748	11.7482	8.7694	10.1617	6.40562	27.0845	12.4295	15.867	5.98559	19.1388	12.748	7.80467	5.58505	0	0	25.5108	17.6114	18.442	6.75684
IYO_001160	DNA-directed RNA polymerase subunit alpha [Pseudomonas syringae pv. actinidiae ICMP 18884]	29.9235	16.7052	6.82517	23.9737	15.084	14.6442	7.52427	10.8422	3.29262	13.1112	6.81228	13.9477	9.03394	3.78033	4.64378	9.387	5.78012	10.9885	4.08627
IYO_001165	ABC transporter [Pseudomonas syringae pv. actinidiae ICMP 18884]	30.872	19.4047	5.39691	23.5828	2.87687	18.422	8.77235	19.349	5.01267	19.8402	8.06574	21.5772	6.84897	30.6367	9.73341	12.5788	3.94746	17.7032	11.0472
IYO_001170	NAD(FAD)-dependent dehydrogenase [Pseudomonas syringae pv. actinidiae ICMP 18884]	27.893	45.8195	10.1449	25.1098	3.06955	44.2522	13.2655	6.96983	8.56178	2.8805	3.53842	31.4913	19.3433	55.6792	14.5736	6.33983	7.78788	31.0248	4.5394
IYO_001175	(2Fe-2S)-binding protein [Pseudomonas syringae pv. actinidiae ICMP 18884]	37.263	28.8727	1.73286	29.9263	11.9407	34.4893	10.4544	13.9047	4.29418	21.7008	7.95312	13.9923	4.16113	18.2122	4.01187	22.7662	16.2037	31.8878	4.68326
IYO_001180	sarcosine oxidase subunit beta [Pseudomonas syringae pv. actinidiae ICMP 18884]	26.577	26.9735	12.1036	22.0567	1.79894	27.8492	14.4956	14.3995	9.44012	26.4933	9.71019	21.736	26.7006	29.1545	18.2395	16.3423	6.91879	33.7253	13.1454
IYO_001185	acetylornithine deacetylase [Pseudomonas syringae pv. actinidiae ICMP 18884]	29.931	30.5143	9.28393	26.1737	11.5026	20.165	10.0144	24.8778	2.59642	9.176	6.0479	6.31667	7.75942	15.851	2.31611	5.41717	3.95003	21.7827	1.5768
IYO_001190	succinate-semialdehyde dehydrogenase [Pseudomonas syringae pv. actinidiae ICMP 18884]	41.671	37.2187	3.26038	22.8825	10.1768	59.443	12.7701	35.5308	9.78196	38.5745	7.57628	27.0987	15.0078	35.7455	9.35648	28.838	9.83521	25.3448	5.97269
IYO_001195	transposase [Pseudomonas syringae pv. actinidiae ICMP 18884]	0.332	0	0	0.8365	1.02756	1.25083	1.53653	0	0	0	0	0	0	0	0	0	0	0.657667	0.807881
IYO_001200		5.7125	2.502	3.07347	1.97383	1.30958	8.38683	5.54041	5.399	2.56827	2.42483	1.80136	0	0	0	0	0	0	2.05417	1.44761
IYO_001205	2-hydroxyacid dehydrogenase [Pseudomonas syringae pv. actinidiae ICMP 18884]	40.415	56.1138	26.8446	23.3545	2.84896	21.8773	3.52361	21.2355	4.76078	29.9368	6.71856	23.7477	14.8221	38.015	14.377	19.9313	12.629	28.065	6.33328
IYO_001210	4-aminobutyrate aminotransferase [Pseudomonas syringae pv. actinidiae ICMP 18884]	39.6285	14.2587	13.0494	10.474	6.48736	25.6775	11.1997	15.4125	8.49334	22.7102	4.93315	22.707	7.90682	13.0257	8.3515	32.219	10.9884	25.7338	8.77227
IYO_001215	2-haloalkanoic acid dehalogenase [Pseudomonas syringae pv. actinidiae ICMP 18884]	43.5315	32.5217	20.0616	11.5945	9.00504	28.1027	4.5425	28.0203	12.828	10.367	6.7736	30.1282	9.23674	30.9305	21.5345	24.0847	29.5857	65.4182	19.3733
IYO_001220	AsnC family transcriptional regulator [Pseudomonas syringae pv. actinidiae ICMP 18884]	92.2235	198.304	27.5799	152.97	38.0416	147.421	19.2405	97.2642	19.5966	106.581	33.1566	55.6717	6.28043	95.066	41.8602	88.1743	27.8288	151.602	30.7037
IYO_001225	transposase [Pseudomonas syringae pv. actinidiae ICMP 18884]	66.868	86.5302	39.3727	31.3695	13.9207	63.7922	26.7106	133.344	42.7223	65.5635	32.8796	32.3588	0.33254	101.868	22.7853	84.8325	53.173	104.593	38.1201
IYO_001230	chemotaxis protein [Pseudomonas syringae pv. actinidiae ICMP 18884]	57.1225	126.894	3.82881	96.696	10.5383	98.8173	10.3798	91.025	13.0987	85.5155	7.39038	72.0015	5.14276	81.4672	12.7351	73.3323	19.7659	79.034	16.3467
IYO_001235	microcin ABC transporter ATP-binding protein [Pseudomonas syringae pv. actinidiae ICMP 18884]	16.784	37.0463	10.137	28.192	2.12694	12.752	5.2592	22.9685	5.84437	7.9345	9.74678	14.1198	6.77898	44.9897	0.992202	18.5882	4.76318	47.73	6.6714
IYO_001240	ABC transporter permease [Pseudomonas syringae pv. actinidiae ICMP 18884]	8.642	7.6915	5.87888	5.91483	4.39407	7.0475	4.9187	2.65683	3.26367	1.75517	2.15606	0	0	0	0	10.1627	6.75553	13.1392	1.97232
IYO_001245	peptide ABC transporter permease [Pseudomonas syringae pv. actinidiae ICMP 18884]	7.2345	7.06517	0.918453	0	0	6.75033	4.71134	3.12117	2.23779	0	0	4.6305	5.68813	15.3457	9.70698	7.72583	4.75726	4.69783	3.31136
IYO_001250	ABC transporter substrate-binding protein [Pseudomonas syringae pv. actinidiae ICMP 18884]	10.085	6.39833	5.17363	8.417	2.49587	11.9917	4.96553	1.73133	2.12678	1.727	2.12146	2.6665	3.27554	9.74267	1.42352	2.27983	2.80056	19.2035	1.22606
IYO_001255	energy transducer TonB [Pseudomonas syringae pv. actinidiae ICMP 18884]	13.3485	66.1472	14.8005	28.4003	9.39006	21.6737	14.4968	8.79633	1.93275	20.5777	8.43766	22.823	5.90455	50.3472	15.5487	18.2987	4.4078	65.107	20.6708
IYO_001260	biopolymer transporter ExbD [Pseudomonas syringae pv. actinidiae ICMP 18884]	10.5625	31.7765	12.523	34.6733	22.6525	17.099	10.61	8.2925	5.94551	21.4147	13.1895	12.4967	15.351	37.3692	31.9091	25.0173	21.656	94.3927	31.6963
IYO_001265	biopolymer transporter ExbB [Pseudomonas syringae pv. actinidiae ICMP 18884]	9.0165	47.7108	23.1832	14.7862	9.46867	10.0492	3.01169	4.85233	3.47896	20.1738	13.9192	10.909	7.7796	40.649	41.3425	0	0	75.2277	7.67862
IYO_001270	energy transducer TonB [Pseudomonas syringae pv. actinidiae ICMP 18884]	12.303	28.6025	9.66077	13.8952	3.85621	4.52867	5.56304	7.13283	4.43995	7.73917	9.50683	3.61833	4.44478	4.7745	5.86502	0	0	20.5655	1.62427
IYO_001275	class V aminotransferase [Pseudomonas syringae pv. actinidiae ICMP 18884]	1525.54	190.904	34.8735	68.7872	13.5121	80.017	11.9109	99.1793	28.4651	180.762	55.7273	96.4145	7.89229	59.5162	14.2278	81.0752	19.5176	95.196	17.1745
IYO_001280	transcriptional regulator [Pseudomonas syringae pv. actinidiae ICMP 18884]	33.1095	19.9475	6.79942	24.321	14.97	22.4998	16.8826	24.8903	9.31365	16.3692	10.1245	42.3307	26.002	25.5055	16.3329	16.7978	20.6345	7.98083	5.63685
IYO_001285	hypothetical protein IYO_001285 [Pseudomonas syringae pv. actinidiae ICMP 18884]	50.7645	26.7272	19.0624	32.5183	33.53	147.673	63.0906	175.506	13.5566	161.216	114.222	38.6725	31.5305	140.146	69.8811	117.911	34.287	120.39	12.5695
IYO_001290	haloacid dehalogenase [Pseudomonas syringae pv. actinidiae ICMP 18884]	30.829	16.7675	4.15365	7.20367	4.54101	25.081	11.1022	33.6078	3.63392	26.3355	7.91675	14.599	11.9219	18.7893	14.9567	41.691	18.7768	15.568	0.810862
IYO_001295	transposase [Pseudomonas syringae pv. actinidiae ICMP 18884]	27.136	123.274	31.4593	117.063	12.4027	95.2675	44.2726	95.8408	22.1651	112.161	22.7834	82.3857	10.1317	161.414	30.5058	179.491	119.352	151.259	4.93312
IYO_001300	integrase [Pseudomonas syringae pv. actinidiae ICMP 18884]	0	0	0	0	0	0	0	0	0	0	0	0	0	0	0	0	0	0	0
IYO_001305	signaling protein [Pseudomonas syringae pv. actinidiae ICMP 18884]	106.5	162.696	1.72285	99.9625	21.8496	146.095	17.6352	107.809	25.9054	142.592	37.8225	111.579	63.5305	105.518	15.4842	161.561	44.4294	64.2842	5.88674
IYO_001310	GCN5 family acetyltransferase [Pseudomonas syringae pv. actinidiae ICMP 18884]	78.878	76.8263	22.3921	48.2575	17.1684	59.2465	18.6125	45.0353	16.1504	44.6743	13.8099	47.1535	19.3302	30.047	13.6776	51.072	18.9333	61.4927	13.5624
IYO_001315	hypothetical protein IYO_001315 [Pseudomonas syringae pv. actinidiae ICMP 18884]	8.593	0	0	0	0	10.6215	13.0475	5.6405	4.04413	3.038	3.73189	4.1195	5.06041	11.8942	14.6109	0	0	5.67733	3.48748
IYO_001320	hypothetical protein IYO_001320 [Pseudomonas syringae pv. actinidiae ICMP 18884]	14.4255	4.938	6.06586	2.31033	2.83802	0	0	5.0865	4.24545	4.51633	5.54789	10.8593	6.67193	12.4185	7.96481	4.70967	5.78538	3.67917	2.26005
IYO_001325	endonuclease DDE [Pseudomonas syringae pv. actinidiae ICMP 18884]	2.3815	0	0	5.862	2.14326	1.22767	1.50807	3.93333	2.46521	0	0	2.3905	2.9365	0	0	1.9335	2.37512	0	0
IYO_001330	hypothetical protein IYO_001330 [Pseudomonas syringae pv. actinidiae ICMP 18884]	54.5055	37.7575	23.1932	33.5465	26.7179	36.7275	28.1348	32.1575	20.2238	28.5183	17.5798	71.7435	54.3336	76.4803	11.1749	44.2675	54.3784	52.891	46.8801
IYO_001335	hypothetical protein IYO_001335 [Pseudomonas syringae pv. actinidiae ICMP 18884]	381.399	501.731	64.4799	288.931	44.4765	299.798	49.0786	345.518	57.3938	323.105	36.616	239.703	2.42525	403.967	21.1594	338.358	59.8291	396.714	31.2436
IYO_001340	hypothetical protein IYO_001340 [Pseudomonas syringae pv. actinidiae ICMP 18884]	50.7595	55.9667	21.7466	23.8627	5.88601	49.1455	32.6463	38.8298	17.8739	44.2258	17.9397	41.4723	19.3304	69.7143	17.454	44.5383	28.5259	69.1983	26.2492
IYO_001345	hypothetical protein IYO_001345 [Pseudomonas syringae pv. actinidiae ICMP 18884]	581.643	468.531	30.065	387.533	39.1947	315.027	113.375	260.929	33.9462	228.146	24.322	325.729	41.7673	297.696	12.7793	243.068	35.6993	338.036	19.5101
IYO_001350	hypothetical protein IYO_001350 [Pseudomonas syringae pv. actinidiae ICMP 18884]	286.389	399.629	40.4211	248.241	9.42833	419.824	85.6481	292.339	67.7011	217.771	30.8135	396.934	100.189	219.931	27.426	214.814	57.5458	264.298	21.9108
IYO_001355	transposase [Pseudomonas syringae pv. actinidiae ICMP 18884]	1.5615	0	0	0	0	0	0	0.406167	0.498937	4.96733	2.68498	1.8195	2.23508	6.12467	3.87405	0	0	3.75	2.64324
IYO_001360	ATP-dependent OLD family endonuclease [Pseudomonas syringae pv. actinidiae ICMP 18884]	112.199	370.964	55.6459	557.635	60.1564	342.629	52.4079	360.688	5.8443	356.676	65.5247	242.636	28.1836	379.699	69.5324	208.478	81.8168	298.893	25.4832
IYO_001365	hypothetical protein IYO_001365 [Pseudomonas syringae pv. actinidiae ICMP 18884]	132.275	139.583	42.9864	113.636	49.7869	107.432	42.959	138.221	12.6899	90.3055	29.4693	8.60933	10.5757	98.652	34.3815	104.49	45.6105	57.8927	29.3744
IYO_001370	hypothetical protein IYO_001370 [Pseudomonas syringae pv. actinidiae ICMP 18884]	73.848	41.4855	10.0781	41.8398	14.6547	150.399	30.6356	198.356	8.77064	100.056	14.5623	100.567	49.359	79.8132	66.161	146.57	76.4828	85.4082	8.06664
IYO_001375	integrase [Pseudomonas syringae pv. actinidiae ICMP 18884]	26.433	23.201	6.72472	12.6062	8.88319	25.1805	6.83934	9.44483	6.44352	14.1365	10.6611	2.45917	3.02085	28.9998	10.1063	12.3302	8.51219	13.6117	5.88607
IYO_001380	integrase [Pseudomonas syringae pv. actinidiae ICMP 18884]	0	0	0	0	0	0	0	0	0	0	0	0	0	0	0	0	0	0	0
IYO_001385	transposase [Pseudomonas syringae pv. actinidiae ICMP 18884]	0	0	0	0	0	0	0	0	0	0	0	0	0	0	0	0	0	0	0
IYO_001390	prophage PSSB64-01 [Pseudomonas syringae pv. actinidiae ICMP 18884]	39.191	0	0	0	0	0	0	4.70683	5.7819	14.0843	17.3013	10.9018	13.3919	0	0	8.56233	10.518	12.6645	7.99239
IYO_001395	hypothetical protein IYO_001395 [Pseudomonas syringae pv. actinidiae ICMP 18884]	43.0945	105.377	30.1421	46.5705	29.0059	165.736	69.0767	183.312	72.6146	213.388	71.2121	149.525	45.4508	138.082	46.3057	184.205	34.2683	150.031	4.51331
IYO_001400	toprim domain protein [Pseudomonas syringae pv. actinidiae ICMP 18884]	26.0475	16.7173	5.54443	7.63067	3.39354	17.1898	1.29122	11.0765	4.10819	7.08017	4.04904	7.32767	2.32602	16.4163	3.72488	24.631	2.44999	21.7012	2.33059
IYO_001405	prophage PssSM-01 [Pseudomonas syringae pv. actinidiae ICMP 18884]	11.887	9.62267	11.8205	0	0	13.973	11.5295	0	0	21.443	19.6924	0	0	0	0	0	0	3.60967	4.43413
IYO_001410	prophage PssSM-01 [Pseudomonas syringae pv. actinidiae ICMP 18884]	7.2285	0	0	5.01883	6.16516	4.306	5.28951	9.108	6.53019	24.9583	26.2739	0	0	0	0	11.7357	14.4161	4.62633	5.68301
IYO_001415	prophage PssSM-01 [Pseudomonas syringae pv. actinidiae ICMP 18884]	12.5025	11.2212	7.29711	14.9367	7.64864	15.5875	4.57099	0	0	1.78983	2.19864	19.7415	24.2506	27.6782	22.8931	12.521	9.12988	3.3175	4.07523
IYO_001420	hypothetical protein IYO_001420 [Pseudomonas syringae pv. actinidiae ICMP 18884]	13.16	37.5405	4.87961	0	0	6.17083	7.58028	16.7593	20.5872	0	0	24.6032	30.2226	16.5322	20.3082	0	0	16.6933	10.2544
IYO_001425	XRE family transcriptional regulator [Pseudomonas syringae pv. actinidiae ICMP 18884]	290.382	363.522	103.094	156.462	48.3638	197.565	30.2564	266.011	114.93	249.341	36.8707	147.765	49.3372	242.231	95.9481	306.276	90.0204	425.074	108.795
IYO_001430	transcriptional regulator [Pseudomonas syringae pv. actinidiae ICMP 18884]	163.457	56.5473	32.8234	51.0238	21.1111	71.9153	9.88276	109.413	33.2841	67.3428	46.5672	206.973	120.853	421.961	61.6551	450.371	175.318	254.559	9.69195
IYO_001435	terminase [Pseudomonas syringae pv. actinidiae ICMP 18884]	8.838	6.91033	8.48869	2.08267	2.55836	0	0	1.23283	1.51442	7.76	4.78356	5.69567	6.99658	7.97	9.79039	0	0	4.79317	3.11383
IYO_001440	terminase [Pseudomonas syringae pv. actinidiae ICMP 18884]	6.265	2.57583	1.63554	4.8635	3.28651	4.74417	2.91784	0.529167	0.650031	7.33917	2.88396	2.4065	2.95616	0	0	17.5998	17.9072	2.04217	1.33312
IYO_001445	scaffolding protein [Pseudomonas syringae pv. actinidiae ICMP 18884]	12.681	4.8155	5.91538	1.96883	2.41852	8.72917	0.864103	8.04083	6.1085	3.48717	4.28365	0	0	3.5615	4.37496	0	0	7.1925	4.41822
IYO_001450	capsid protein [Pseudomonas syringae pv. actinidiae ICMP 18884]	8.5025	9.572	2.36291	0	0	4.62167	5.67728	1.59433	1.95849	1.75517	2.15606	0	0	9.74483	11.9706	4.19867	5.15766	5.72683	3.61208
IYO_001455	terminase [Pseudomonas syringae pv. actinidiae ICMP 18884]	7.2195	0	0	2.91433	3.57998	2.17967	2.67751	0.751667	0.923351	4.5	5.52782	0	0	4.59617	5.64595	0	0	0	0
IYO_001460	prophage PssSM-01 [Pseudomonas syringae pv. actinidiae ICMP 18884]	70.0585	42.7985	13.6912	63.3077	13.0049	65.0033	35.3177	127.858	19.2987	239.028	84.7888	140.121	26.2935	170.97	116.931	281.243	147.393	327.731	96.0943
IYO_001465	prophage PssSM-01 [Pseudomonas syringae pv. actinidiae ICMP 18884]	169.649	111.339	57.0949	80.0458	9.43973	122.822	74.508	216.143	76.4247	149.344	28.5128	174.699	80.346	220.165	100.951	355.627	39.2899	593.02	26.1367
IYO_001470	hypothetical protein IYO_001470 [Pseudomonas syringae pv. actinidiae ICMP 18884]	122.552	106.197	67.2742	49.8465	12.5188	95.2377	67.4468	152.507	33.9252	122.014	30.3958	83.8257	42.0157	144.575	47.7432	96.1002	64.2154	222.378	28.8098
IYO_001475	head protein [Pseudomonas syringae pv. actinidiae ICMP 18884]	11.7485	0	0	0	0	6.8225	8.38079	2.3535	2.89105	0	0	0	0	0	0	9.297	11.4205	1.82833	2.24593
IYO_001480	tail protein [Pseudomonas syringae pv. actinidiae ICMP 18884]	7.84	5.05933	6.21491	4.13717	5.08212	11.2437	6.90624	5.05917	6.2147	0	0	0	0	0	0	0	0	0	0
IYO_001485	virion morphogenesis protein [Pseudomonas syringae pv. actinidiae ICMP 18884]	7.389	0	0	0	0	1.162	1.42741	1.60367	1.96995	12.1503	14.9255	7.29383	8.95978	0	0	0	0	3.749	4.60529
IYO_001490	phage tail protein [Pseudomonas syringae pv. actinidiae ICMP 18884]	9.569	3.38917	2.19253	1.89317	2.32558	7.3175	0.724373	2.5725	1.71156	0	0	0	0	8.40933	10.3301	0	0	2.238	2.74917
IYO_001495	tail protein [Pseudomonas syringae pv. actinidiae ICMP 18884]	19.878	11.214	7.25997	21.1453	16.9317	24.2387	2.39952	13.8062	11.5234	12.2588	15.0588	0	0	20.9213	25.6999	0	0	9.8935	12.1532
IYO_001500	conjugal transfer protein TraR [Pseudomonas syringae pv. actinidiae ICMP 18884]	4.585	0	0	0	0	0	0	0	0	4.21933	5.18305	0	0	0	0	0	0	0	0
IYO_001505	hypothetical protein IYO_001505 [Pseudomonas syringae pv. actinidiae ICMP 18884]	3.6915	0	0	0	0	0	0	0	0	0	0	12.103	14.8674	0	0	0	0	0	0
IYO_001510	lysozyme [Pseudomonas syringae pv. actinidiae ICMP 18884]	6.982	0	0	0	0	7.73983	5.11323	5.42267	3.60797	0	0	0	0	0	0	0	0	7.96217	5.2017
IYO_001515	lysis protein [Pseudomonas syringae pv. actinidiae ICMP 18884]	15.9525	0	0	14.4083	2.62859	0	0	19.8545	6.02978	11.9662	9.19643	0	0	0	0	31.082	23.6898	0	0
IYO_001520	phage protein [Pseudomonas syringae pv. actinidiae ICMP 18884]	11.2435	0	0	3.6185	4.44498	0	0	9.9595	6.56704	6.17	7.57926	0	0	0	0	0	0	0	0
IYO_001525	prophage PSSB64-01 [Pseudomonas syringae pv. actinidiae ICMP 18884]	6.415	0	0	0	0	0	0	0	0	29.2127	35.885	0	0	0	0	0	0	0	0
IYO_001530	tail protein [Pseudomonas syringae pv. actinidiae ICMP 18884]	9.412	1.47033	1.04273	0.919333	1.12931	4.636	1.18052	2.198	1.516	3.21633	2.01592	6.54133	4.66366	0	0	3.6	2.21673	2.21467	1.36026
IYO_001535	phage protein [Pseudomonas syringae pv. actinidiae ICMP 18884]	6.137	7.06417	8.67766	0	0	0	0	0	0	12.9527	15.9111	0	0	0	0	0	0	2.6685	3.278
IYO_001540	phage protein [Pseudomonas syringae pv. actinidiae ICMP 18884]	9.46	4.80383	3.12048	4.341	2.77984	6.936	4.56733	0	0	7.83583	2.13534	14.8062	2.59419	4.84	3.10425	12.7517	9.71892	1.44733	1.77791
IYO_001545	phage tail protein [Pseudomonas syringae pv. actinidiae ICMP 18884]	7.2905	4.27883	5.25614	7.512	4.64622	12.5108	2.1538	7.38467	4.70402	0	0	4.70617	5.78108	0	0	0	0	0	0
IYO_001550	phage tail protein [Pseudomonas syringae pv. actinidiae ICMP 18884]	17.622	18.4877	1.01889	11.7235	2.52725	15.1747	0.913456	18.7195	1.34804	13.7987	11.1424	6.041	4.30349	13.2493	5.97187	8.64483	7.82957	12.38	0.0886759
IYO_001555	tail protein [Pseudomonas syringae pv. actinidiae ICMP 18884]	23.1965	9.36817	8.28845	7.02333	8.6275	43.1562	19.4112	15.0997	2.4308	15.2798	4.16428	37.2168	31.5723	16.1085	9.9087	3.2965	4.04944	16.8543	6.04859
IYO_001560	prophage PSSB64-01 [Pseudomonas syringae pv. actinidiae ICMP 18884]	18.0175	20.4198	14.0154	3.20617	3.93847	5.3845	3.30735	6.685	0.581916	7.38333	4.55136	10.6838	6.5641	0	0	2.13383	2.62121	4.5255	2.95754
IYO_001565	DNA-binding protein [Pseudomonas syringae pv. actinidiae ICMP 18884]	20.575	19.2105	7.90051	13.3802	10.7139	18.8827	12.6984	21.1225	9.27334	18.8953	17.3575	27.8165	19.8156	30.5045	13.7482	23.628	17.2283	31.6472	8.47995
IYO_001570	prophage PssSM-01 [Pseudomonas syringae pv. actinidiae ICMP 18884]	6.459	5.86683	4.61179	1.292	1.5871	13.671	3.85621	2.77817	1.73219	0	0	13.9293	8.55813	13.164	16.1707	2.78183	3.41722	3.56433	4.37844
IYO_001575	hypothetical protein IYO_001575 [Pseudomonas syringae pv. actinidiae ICMP 18884]	15.04	5.44617	3.45805	11.4505	5.10309	7.68917	5.43222	11.1478	3.437	17.0508	8.17993	25.6353	15.7466	6.83733	8.39901	12.9652	12.3677	10.4407	6.41269
IYO_001580	hypothetical protein IYO_001580 [Pseudomonas syringae pv. actinidiae ICMP 18884]	82.697	81.5817	16.1087	65.9245	18.7659	59.537	32.4856	67.2212	9.15187	73.7903	30.7068	53.5807	4.33435	57.3753	15.2292	36.7385	22.6218	50.013	25.7643
IYO_001585	hypothetical protein IYO_001585 [Pseudomonas syringae pv. actinidiae ICMP 18884]	62.56	68.426	21.1817	64.9432	26.9172	83.1088	23.326	66.6173	6.08249	76.9583	21.8942	82.595	53.507	77.9377	45.0899	96.664	60.2967	25.4522	15.9696
IYO_001590	hypothetical protein IYO_001590 [Pseudomonas syringae pv. actinidiae ICMP 18884]	112.387	62.4952	52.0437	68.0355	26.4751	88.5708	10.4722	80.9977	10.9148	45.757	19.4889	148.704	35.1072	129.406	55.3818	64.9108	51.3436	47.3677	11.2402
IYO_001595	hypothetical protein IYO_001595 [Pseudomonas syringae pv. actinidiae ICMP 18884]	43.358	23.8248	5.88136	15.3818	18.8951	26.956	11.2654	17.9008	9.32516	0	0	17.9557	12.8007	5.693	6.99331	89.3718	20.9639	6.09933	4.3025
IYO_001600		193.248	73.9733	48.0565	19.5602	24.0278	147.9	92.6842	130.171	95.2851	181.284	88.448	98.1345	70.3308	145.134	81.8427	232.74	15.7947	579.722	128.792
IYO_001605	hypothetical protein IYO_001605 [Pseudomonas syringae pv. actinidiae ICMP 18884]	7.161	12.5412	15.4056	0	0	0	0	5.8895	3.91881	13.3888	16.4469	0	0	0	0	0	0	0	0
IYO_001610	molecular chaperone DnaJ [Pseudomonas syringae pv. actinidiae ICMP 18884]	58.6145	202.646	24.326	96.1237	14.912	74.7753	7.88424	100.961	18.7609	125.865	41.2621	114.554	34.3203	109.014	30.2954	109.573	48.5359	100.533	38.2727
IYO_001615	transposase [Pseudomonas syringae pv. actinidiae ICMP 18884]	0.938	5.09433	1.62868	0	0	1.61067	1.06069	2.70383	1.66519	0	0	7.804	6.27493	1.318	1.61904	0	0	2.9975	0.683026
IYO_001620	hypothetical protein IYO_001620 [Pseudomonas syringae pv. actinidiae ICMP 18884]	156.428	129.463	31.4102	94.4242	41.1984	61.6743	35.604	67.591	41.6279	40.3622	32.5403	94.0725	32.7576	73.1272	9.91976	6.27933	7.71356	93.4987	9.28747
IYO_001625	SAM-dependent methyltransferase [Pseudomonas syringae pv. actinidiae ICMP 18884]	30.7515	37.7667	20.2494	25.9522	8.88097	26.2997	6.15544	27.8037	8.16639	17.2382	1.45917	31.2462	9.91771	8.904	5.71071	24.7023	4.16563	21.777	4.94882
IYO_001630	ABC transporter permease [Pseudomonas syringae pv. actinidiae ICMP 18884]	16.341	24.0902	11.8058	2.66217	3.27022	19.6303	14.5512	11.5543	2.39038	26.619	9.73207	14.2842	4.2588	4.81583	5.91579	12.4498	15.2934	7.28967	4.47773
IYO_001635	ABC transporter permease [Pseudomonas syringae pv. actinidiae ICMP 18884]	12.6995	20.54	4.54761	8.69367	6.45858	11.2623	6.39694	10.3605	6.91706	3.86817	4.75167	21.3653	19.9829	23.9843	3.90677	6.17117	7.58069	7.23767	4.44596
IYO_001640	amino acid ABC transporter [Pseudomonas syringae pv. actinidiae ICMP 18884]	87.333	151.026	24.276	146.376	24.8697	133.784	12.6967	123.686	9.62743	129.195	41.4876	188.223	54.1748	120.856	13.2072	93.0065	20.298	102.628	15.6233
IYO_001645	amino acid transporter [Pseudomonas syringae pv. actinidiae ICMP 18884]	79.0445	55.5073	15.5646	41.1165	3.41277	45.0098	15.3188	42.5608	8.7231	42.681	25.9918	41.5217	10.278	62.7803	28.297	69.8777	8.55628	71.6607	21.2643
IYO_001650	GABA permease [Pseudomonas syringae pv. actinidiae ICMP 18884]	69.396	144.926	9.86485	86.8488	10.0367	88.6447	11.5581	96.5137	17.2489	94.3112	19.7015	111.763	18.7899	111.719	4.32237	159.063	74.8199	64.457	14.0693
IYO_001655	hypothetical protein IYO_001655 [Pseudomonas syringae pv. actinidiae ICMP 18884]	134.752	137.286	12.6423	51.531	18.4883	79.6105	8.43104	66.5163	19.9123	85.8292	47.2181	66.7453	44.7388	68.3052	8.83076	48.374	30.121	76.6547	39.0442
IYO_001660	HopA1 3'	56.179	79.887	5.22052	20.8403	3.97581	53.2398	16.4865	52.9728	14.2406	25.887	15.6467	23.412	18.8248	52.5283	29.6165	64.5865	7.15049	23.0832	6.9745
IYO_001665		45.809	14.7702	18.1437	77.1318	27.0129	10.3697	12.7381	37.6723	25.0653	0	0	32.1778	39.5274	151.553	20.5547	98.1605	74.7783	55.2163	36.0446
IYO_001670	iron transporter [Pseudomonas syringae pv. actinidiae ICMP 18884]	125.707	29.1013	13.6894	55.5133	22.402	75.7037	22.485	40.4902	30.2759	91.9842	42.6285	81.5702	33.361	55.0273	46.9871	96.4807	49.2794	83.06	12.5344
IYO_001675	adenine glycosylase [Pseudomonas syringae pv. actinidiae ICMP 18884]	64.9705	33.8408	10.2953	19.5268	7.56406	26.9623	8.02647	27.4132	2.86117	33.6622	10.4093	18.7418	15.3048	22.8572	22.5887	38.7333	17.2477	28.3935	6.87085
IYO_001680	cell envelope biogenesis protein AsmA [Pseudomonas syringae pv. actinidiae ICMP 18884]	187.968	28.7788	1.05068	24.8053	11.2695	34.0558	2.88664	56.075	3.07399	34.0145	17.4088	27.717	5.6647	29.6378	7.39027	39.8077	10.868	30.3728	3.5019
IYO_001685	MFS transporter [Pseudomonas syringae pv. actinidiae ICMP 18884]	43.0065	1084.61	141.187	499.715	45.3978	259.961	46.425	207.866	36.2415	513.3	26.3546	311.264	53.5778	315.547	47.6999	354.552	10.8145	249.711	32.3106
IYO_001690	aromatic amino acid aminotransferase [Pseudomonas syringae pv. actinidiae ICMP 18884]	243.245	98.43	20.6844	157.025	24.1488	104.234	22.783	103.955	20.5484	120.771	13.7345	117.971	31.9403	87.3772	22.1993	101.63	17.6039	91.6425	16.6306
IYO_001695	imidazoleglycerol-phosphate dehydratase [Pseudomonas syringae pv. actinidiae ICMP 18884]	213.014	136.033	44.582	184.004	30.1979	173.112	19.8742	143.549	5.27367	151.714	68.3573	124.575	30.8477	180.136	32.4404	186.664	50.3133	186.71	28.3734
IYO_001700	imidazole glycerol phosphate synthase [Pseudomonas syringae pv. actinidiae ICMP 18884]	139.862	83.0833	20.4464	78.4653	10.4401	75.9895	24.7278	74.377	8.60642	62.7105	13.9436	70.0607	29.3995	179.848	33.4842	67.0432	54.6614	79.6187	6.35236
IYO_001705	1-(5-phosphoribosyl)-5-[(5- phosphoribosylamino)methylideneamino] imidazole-4-carboxamide isomerase [Pseudomonas syringae pv. actinidiae ICMP 18884]	88.7905	72.3183	46.8217	37.3618	35.9217	65.0872	40.7383	165.556	49.2119	30.9523	38.022	28.0673	34.478	81.8913	17.8426	81.1973	36.8524	120.74	8.77194
IYO_001710	1-(5-phosphoribosyl)-5-[(5- phosphoribosylamino)methylideneamino] imidazole-4-carboxamide isomerase [Pseudomonas syringae pv. actinidiae ICMP 18884]	91.853	50.4738	11.4784	43.4892	2.26524	37.2027	16.3948	108.96	14.7033	92.334	20.6211	110.304	39.277	131.128	40.0535	56.8213	43.6601	98.5685	7.99329
IYO_001715	imidazole glycerol phosphate synthase [Pseudomonas syringae pv. actinidiae ICMP 18884]	721.104	564.499	19.2937	556.235	53.6698	614.797	49.7219	862.771	70.919	590.237	142.874	632.28	122.588	631.865	49.1576	725.005	99.1597	632.235	81.0873
IYO_001720	trypsin [Pseudomonas syringae pv. actinidiae ICMP 18884]	25.568	17.5803	11.6468	21.2212	10.0056	24.8438	9.6304	22.5242	3.41673	23.1193	5.45159	19.7857	6.97426	9.12867	5.61314	14.346	17.6227	22.177	2.81104
IYO_001725	hypothetical protein IYO_001725 [Pseudomonas syringae pv. actinidiae ICMP 18884]	62.278	66.2548	26.2534	35.8437	17.3106	54.7948	33.796	77.8643	23.4654	64.4995	34.8922	47.8228	16.5545	70.7455	28.4368	22.9528	17.073	43.4115	13.2983
IYO_001730	transposase [Pseudomonas syringae pv. actinidiae ICMP 18884]	0.166	0	0	1.17983	1.44931	0	0	1.13583	0.755738	0	0	0	0	0	0	0	0	0	0
IYO_001735	hypothetical protein IYO_001735 [Pseudomonas syringae pv. actinidiae ICMP 18884]	195.657	194.81	24.8365	138.181	21.0126	128.367	37.2935	165.312	33.2497	141.903	15.9114	235.336	56.94	166.949	25.1818	213.439	17.7702	198.327	31.7178
IYO_001740	polysaccharide deacetylase [Pseudomonas syringae pv. actinidiae ICMP 18884]	77.0695	42.3428	0.912712	80.0437	9.78704	43.6167	6.59063	52.2973	11.441	42.2192	6.79231	37.8258	13.3511	88.1138	28.9526	28.8613	17.7938	57.0233	11.6087
IYO_001745	peptidase S41 [Pseudomonas syringae pv. actinidiae ICMP 18884]	133.628	97.3042	16.9468	90.1705	5.35818	136.051	8.55727	138.734	9.25621	101.603	34.1893	86.848	5.1449	81.9983	15.2394	111.255	25.605	104.137	28.8691
IYO_001750	peptidase M23 [Pseudomonas syringae pv. actinidiae ICMP 18884]	111.316	66.6205	9.38658	60.402	15.3778	91.7578	12.6939	67.1637	15.829	46.5778	7.73895	52.2212	11.6764	71.414	11.6051	62.4508	11.8029	79.337	16.9089
IYO_001755	phosphoglycerate mutase [Pseudomonas syringae pv. actinidiae ICMP 18884]	238.889	91.6545	6.40198	138.951	11.8518	154.012	5.83579	170.957	11.2608	116.972	12.3936	106.889	31.1073	139.391	16.3867	101.931	31.9475	158.002	29.7958
IYO_001760	sulfurtransferase [Pseudomonas syringae pv. actinidiae ICMP 18884]	255.498	73.4862	31.9518	89.067	17.0992	114.969	24.513	105.563	16.5947	51.3603	31.785	107.097	42.8229	92.4172	28.6525	102.924	62.1942	121.822	30.3455
IYO_001765	glutaredoxin [Pseudomonas syringae pv. actinidiae ICMP 18884]	231.144	136.021	7.23995	82.5402	11.1111	64.8137	32.4806	110.938	10.9296	126.598	22.6388	98.4137	43.9774	129.792	30.1842	49.1045	30.2358	134.793	32.666
IYO_001770	preprotein translocase subunit SecB [Pseudomonas syringae pv. actinidiae ICMP 18884]	280.221	149.113	47.1552	203.676	43.9036	114.995	40.8413	165.235	12.5414	199.799	123.938	205.899	74.0704	216.919	41.1483	126.966	21.4183	184.943	29.1265
IYO_001775	rRNA methylase [Pseudomonas syringae pv. actinidiae ICMP 18884]	131.719	72.179	37.8495	42.7127	7.33851	38.1805	11.9648	22.096	15.2397	22.1572	15.2166	0	0	15.3945	18.9107	50.8228	15.9491	41.4128	5.58412
IYO_001780	hypothetical protein IYO_001780 [Pseudomonas syringae pv. actinidiae ICMP 18884]	111.411	69.1577	19.4035	11.3307	7.65637	32.9623	20.2634	38.621	6.3769	34.3727	22.1632	22.4575	13.7978	112.917	78.5449	36.6505	28.9901	166.575	44.9236
IYO_001785	taurine ABC transporter permease [Pseudomonas syringae pv. actinidiae ICMP 18884]	15.98	7.867	5.58387	15.8063	5.21126	18.2027	5.33725	18.0355	8.40567	15.6773	15.0485	49.1872	21.6465	46.5682	32.19	33.1942	14.9782	21.1623	14.5141
IYO_001790	taurine transporter ATP-binding subunit [Pseudomonas syringae pv. actinidiae ICMP 18884]	11.51	5.81867	7.14768	9.69167	7.52702	26.9253	5.13788	29.9922	14.0537	39.6332	23.4659	113.806	34.6621	109.533	19.1741	56.0097	15.9354	50.4487	40.8361
IYO_001795	taurine ABC transporter substrate-binding protein [Pseudomonas syringae pv. actinidiae ICMP 18884]	12.812	21.9925	3.909	24.3357	7.13184	39.1925	12.7881	41.979	12.7532	55.4377	3.76036	169.884	33.237	142.707	27.656	69.2283	63.9965	55.5343	12.6184
IYO_001800	porin [Pseudomonas syringae pv. actinidiae ICMP 18884]	696.952	2526.66	69.9553	1558.09	156.737	850.047	150.761	1364.62	92.0288	1658.36	464.458	1172.97	70.7497	1432.5	129.282	871.451	186.833	1406.88	67.1282
IYO_001805	transposase [Pseudomonas syringae pv. actinidiae ICMP 18884]	81.6275	41.9787	17.3294	26.529	13.0055	178.281	31.2694	181.944	51.1085	129.079	41.1325	131.239	26.4862	152.868	13.6566	229.089	34.4991	213.56	24.2761
IYO_001810	ribonucleotide reductase [Pseudomonas syringae pv. actinidiae ICMP 18884]	1770.88	1389.53	245.842	1192.56	171.139	5415	904.15	5465.16	919.038	5159.92	1345.94	6583.07	1323.74	6045.63	883.105	7599.25	1078.92	7289.74	507.704
IYO_001815	type II secretion system protein E [Pseudomonas syringae pv. actinidiae ICMP 18884]	95.02	73.4508	4.7526	68.8307	8.58557	92.3478	14.4933	91.5878	11.0922	90.9002	9.67331	75.1637	33.6264	74.2668	12.5844	101.75	42.068	80.534	12.0481
IYO_001820	hypothetical protein IYO_001820 [Pseudomonas syringae pv. actinidiae ICMP 18884]	79.191	15.2278	9.6641	56.5217	59.9691	105.188	24.8189	117.518	8.92055	298.194	76.1633	206.71	49.8386	167.728	67.4272	312.772	46.9746	102.678	17.1289
IYO_001825	AsnC family transcriptional regulator [Pseudomonas syringae pv. actinidiae ICMP 18884]	138.336	96.3632	46.8081	78.574	31.8089	112.872	2.41897	141.196	43.1233	137.312	38.7222	24.2602	14.9016	65.6388	80.6311	88.1895	25.0354	106.75	19.2288
IYO_001830	adenylate cyclase [Pseudomonas syringae pv. actinidiae ICMP 18884]	111.924	69.9882	17.9387	65.9962	8.88661	59.1472	18.8635	65.789	15.254	44.0553	10.5756	85.1572	12.9405	70.9983	7.32893	50.7308	26.9991	70.6948	11.5547
IYO_001835	acetylornithine deacetylase [Pseudomonas syringae pv. actinidiae ICMP 18884]	338.415	167.59	25.9774	145.611	18.3798	207.461	36.9596	182.64	10.5457	166.901	27.472	155.402	44.2322	168.872	29.8139	144.848	22.4956	171.777	19.7108
IYO_001840	N-acetylglutamate synthase [Pseudomonas syringae pv. actinidiae ICMP 18884]	112.084	67.1778	17.7225	101.096	28.7553	93.9413	12.7234	84.6512	14.302	66.6635	22.1693	91.4087	24.5627	62.9787	11.1753	56.2918	10.7258	86.3525	11.7129
IYO_001845	glutamate--cysteine ligase [Pseudomonas syringae pv. actinidiae ICMP 18884]	185.111	174.375	21.6335	140.562	24.8362	148.994	7.32999	151.071	6.66342	165.801	11.7445	144.263	34.5144	134.727	20.7415	144.52	17.9522	169.34	26.66
IYO_001850	hypothetical protein IYO_001850 [Pseudomonas syringae pv. actinidiae ICMP 18884]	95.453	35.4072	23.8192	22.826	20.5619	26.1173	5.1863	20.1322	7.67029	31.4993	38.6939	28.729	17.6466	48.8097	7.95059	74.1998	68.9089	25.866	12.0967
IYO_001855	transcription accessory protein [Pseudomonas syringae pv. actinidiae ICMP 18884]	125.077	29.2253	7.24058	29.5737	5.59824	32.9863	8.7877	36.8167	6.64774	43.0892	12.8598	27.7037	10.4561	46.1898	14.0268	40.0138	8.31331	46.3868	4.98808
IYO_001860	chemotaxis protein CheY [Pseudomonas syringae pv. actinidiae ICMP 18884]	209.92	243.948	54.6088	298.401	35.8509	267.858	21.7974	249.116	7.85301	216.101	66.0235	214.15	40.6189	165.755	27.5508	178.774	12.0775	156.294	37.5989
IYO_001865	ATPase [Pseudomonas syringae pv. actinidiae ICMP 18884]	67.7925	46.1407	21.2771	37.9588	15.2197	39.3908	4.79516	53.4073	7.77316	40.862	20.692	45.3158	13.944	46.9948	16.4842	33.2788	5.61681	36.2928	8.29797
IYO_001870	hypothetical protein IYO_001870 [Pseudomonas syringae pv. actinidiae ICMP 18884]	510.574	318.057	12.9344	478.13	19.3488	3486.53	625.37	2793.47	347.287	2242.75	723.929	1524.48	337.197	1518.22	140.898	1973.96	241.319	1162.56	105.295
IYO_001875	membrane protein [Pseudomonas syringae pv. actinidiae ICMP 18884]	862.388	778.689	181.242	834.504	92.2748	6110.02	916.123	6257.98	1406.18	4520.64	1503.95	3325.09	413.133	3865.11	607.905	4625.53	572.174	3121.23	251.14
IYO_001880	hypothetical protein IYO_001880 [Pseudomonas syringae pv. actinidiae ICMP 18884]	606.083	953.373	60.2787	878.081	90.0767	7033.15	932.101	6621.3	668.606	6889.09	2291.77	5723.64	526.019	3894.16	255.961	4596.23	1096.89	2866.61	210.127
IYO_001885	transporter [Pseudomonas syringae pv. actinidiae ICMP 18884]	91.299	38.6903	13.3022	31.3555	15.499	74.6588	23.3242	74.3325	8.91369	73.3252	20.1119	79.5512	10.8217	45.3417	36.1095	59.5407	31.0544	64.0385	5.99471
IYO_001890	chemotaxis protein CheY [Pseudomonas syringae pv. actinidiae ICMP 18884]	268.575	141.533	12.4018	106.295	6.85144	181.34	31.085	176.491	31.989	163.311	18.3215	183.829	13.0882	172.737	29.8164	135.725	10.7172	129.646	17.6507
IYO_001895	histidine kinase [Pseudomonas syringae pv. actinidiae ICMP 18884]	162.868	64.9265	1.60791	47.9848	8.90747	72.4465	8.46865	96.3302	14.7187	73.947	18.9932	80.0628	16.4112	88.3128	28.1553	69.5975	10.0011	78.1585	11.5387
IYO_001900	toxin YoeB [Pseudomonas syringae pv. actinidiae ICMP 18884]	217.03	185.465	31.9491	124.284	32.7068	228.678	93.2456	232.668	26.0831	197.44	38.7358	121.859	50.9757	185.615	45.8812	129.245	28.8748	203.116	61.6268
IYO_001905	prevent-host-death protein [Pseudomonas syringae pv. actinidiae ICMP 18884]	575.53	767.693	57.5673	376.181	51.6707	529.331	78.3189	585.11	118.881	416.424	42.313	511.013	251.849	525.967	113.921	582.206	292.579	662.758	116.051
IYO_001910	N-acetylmuramoyl-L-alanine amidase [Pseudomonas syringae pv. actinidiae ICMP 18884]	254.834	65.8323	21.0642	46.0638	9.80239	19.2177	12.2424	62.5605	9.94587	58.3965	11.5525	70.086	22.5292	40.5732	22.4094	53.0348	23.6164	55.572	6.86918
IYO_001915	DeoR faimly transcriptional regulator [Pseudomonas syringae pv. actinidiae ICMP 18884]	85.7525	67.8877	9.30488	83.2635	18.9242	93.9218	15.6116	68.2088	13.5515	57.821	5.92339	42.5548	14.2151	71.1378	12.976	61.8475	20.0654	78.7158	2.85135
IYO_001920	endonuclease [Pseudomonas syringae pv. actinidiae ICMP 18884]	208.474	129.493	1.38504	189.996	30.6187	184.36	16.9643	206.36	14.6974	147.171	26.6285	138.557	10.3038	135.951	42.8411	129.672	30.5607	169.979	13.7103
IYO_001925	thiol:disulfide interchange protein [Pseudomonas syringae pv. actinidiae ICMP 18884]	734.176	337.827	24.716	403.759	23.1474	563.844	33.0342	518.508	30.3908	470.775	57.8896	396.664	110.26	406.694	101.809	323.659	44.8069	360.604	20.3751
IYO_001930	GTP-binding protein [Pseudomonas syringae pv. actinidiae ICMP 18884]	128.474	109.178	18.4526	139.405	8.41314	116.68	37.5901	97.9753	10.004	47.1812	15.5118	58.4388	8.6815	121.077	31.1121	92.59	23.7248	93.1343	18.4279
IYO_001935	DNA polymerase I [Pseudomonas syringae pv. actinidiae ICMP 18884]	91.8435	30.891	6.75238	25.3053	5.93073	34.7705	7.27118	44.9697	4.72412	32.1365	10.4872	19.6817	2.21686	24.8452	5.92229	26.7028	8.95898	26.6218	3.09553
IYO_001940	hypothetical protein IYO_001940 [Pseudomonas syringae pv. actinidiae ICMP 18884]	586.238	167.76	41.6335	155.432	34.8366	111.144	35.4894	209	26.2508	154.342	33.5191	137.552	84.5113	216.907	54.7868	132.646	40.2686	197.144	4.43058
IYO_001945	serine kinase [Pseudomonas syringae pv. actinidiae ICMP 18884]	127.491	46.6803	9.43654	75.2208	7.65932	56.3992	23.7223	61.2355	7.14911	43.1965	22.5341	36.4282	6.37881	60.7567	11.8487	53.5402	2.12755	57.626	17.6772
IYO_001950	LacI family transcriptional regulator [Pseudomonas syringae pv. actinidiae ICMP 18884]	67.8095	29.5032	8.91031	18.2435	12.3682	47.4827	12.4024	69.265	10.4391	35.9133	11.2573	26.022	7.89402	49.2512	35.578	27.7183	2.08681	24.8682	5.06978
IYO_001955	TonB-dependent receptor [Pseudomonas syringae pv. actinidiae ICMP 18884]	20.3455	11.1157	2.44631	19.4978	11.5612	50.0245	12.0374	43.8992	8.94816	49.1662	21.5085	114.604	5.40336	95.3418	7.31708	56.3887	13.9293	53.8427	20.7332
IYO_001960	nitrilotriacetate monooxygenase [Pseudomonas syringae pv. actinidiae ICMP 18884]	20.6285	8.4785	5.5078	13.4663	4.49633	37.7022	14.4474	11.93	6.29598	32.8175	5.18964	78.6147	21.831	74.7963	13.0376	41.5965	18.5173	31.089	10.2202
IYO_001965	hypothetical protein IYO_001965 [Pseudomonas syringae pv. actinidiae ICMP 18884]	37.3285	27.778	6.43743	24.243	9.16858	27.7557	7.27165	25.4955	4.06165	15.5497	4.69196	47.5645	38.9325	37.4467	5.34212	23.9702	15.888	30.4795	13.7483
IYO_001970	L-glyceraldehyde 3-phosphate reductase [Pseudomonas syringae pv. actinidiae ICMP 18884]	127.26	63.13	9.41059	79.821	33.0204	97.4458	15.5313	102.1	22.4338	87.117	3.89031	95.8638	39.5764	80.1198	15.6014	86.947	33.5693	98.9633	23.3969
IYO_001975	nitrogen regulation protein NR(I) [Pseudomonas syringae pv. actinidiae ICMP 18884]	27.1665	417.858	16.6821	246.909	52.6441	141.572	38.7543	65.8055	11.9599	70.1668	30.6206	113.997	36.5787	82.1315	8.35938	88.2878	15.5093	81.048	3.84559
IYO_001980	histidine kinase [Pseudomonas syringae pv. actinidiae ICMP 18884]	36.3405	364.107	50.6261	179.002	43.7984	102.209	2.76585	101.803	27.0535	83.1963	5.64084	91.0907	11.8725	145.905	22.2742	112.713	33.7313	162.421	16.2058
IYO_001985	penicillin-binding protein [Pseudomonas syringae pv. actinidiae ICMP 18884]	29.619	28.845	21.0039	26.7102	8.41069	7.8405	4.81992	13.6617	5.05066	19.2448	11.9766	0	0	5.37683	6.60493	10.1507	7.40148	23.8188	3.66252
IYO_001990	hypothetical protein IYO_001990 [Pseudomonas syringae pv. actinidiae ICMP 18884]	97.6965	62.0918	18.8829	64.8468	10.96	45.7445	7.7165	38.4193	15.8535	25.4653	5.53443	42.3957	10.1375	29.1903	18.7216	63.6017	17.6903	36.1245	1.89686
IYO_001995	chorismate mutase [Pseudomonas syringae pv. actinidiae ICMP 18884]	77.589	103.307	7.20432	63.7103	37.414	33.038	8.40864	48.0885	7.58629	53.5693	21.5134	26.7278	18.857	17.8655	21.9461	56.1112	37.3534	42.2402	13.5354
IYO_002000	glutamine synthetase [Pseudomonas syringae pv. actinidiae ICMP 18884]	647.99	2872.09	369.328	1976.2	284.348	747.652	73.8883	821.613	165.6	769.583	301.272	680.543	237.695	876.023	180.945	713.912	171.238	872.303	48.8045
IYO_002005	tRNA s(4)U8 sulfurtransferase [Pseudomonas syringae pv. actinidiae ICMP 18884]	283.03	89.6163	8.35982	79.5227	1.9785	77.3992	23.0887	134.994	31.3534	123.057	15.3718	146.589	24.8507	139.34	21.3424	114.307	22.321	137.033	8.57463
IYO_002010	GTP-binding protein TypA [Pseudomonas syringae pv. actinidiae ICMP 18884]	275.562	156.304	18.3574	144.044	46.079	134.479	17.9013	208.925	19.2745	245.458	88.6149	194.121	15.1492	211.746	14.1893	211.84	52.069	286.79	26.6269
IYO_002015	cytochrome C [Pseudomonas syringae pv. actinidiae ICMP 18884]	90.262	82.933	23.8775	78.1933	18.1902	76.8852	30.4447	53.6523	12.2619	96.2482	17.3497	41.9987	3.73249	82.5607	33.0738	93.914	37.2412	88.0437	12.4023
IYO_002020	sorbitol dehydrogenase [Pseudomonas syringae pv. actinidiae ICMP 18884]	31.9225	25.3022	6.24609	20.2793	12.9792	21.61	5.05871	12.0335	9.92679	11.8045	12.4227	22.33	3.69968	8.5865	10.5477	18.765	12.0901	37.899	13.633
IYO_002025	sugar ABC transporter substrate-binding protein [Pseudomonas syringae pv. actinidiae ICMP 18884]	34.8225	21.2078	4.41335	22.1952	4.83967	18.33	5.12218	16.9928	5.73781	23.0575	3.4274	37.3613	16.3503	21.7118	12.8569	20.8547	7.50032	28.7035	5.84944
IYO_002030	AraC family transcriptional regulator [Pseudomonas syringae pv. actinidiae ICMP 18884]	40.678	26.9253	14.8949	13.7183	0.949478	17.837	13.0575	22.0267	8.93254	23.0267	12.5166	16.3395	11.5372	5.19983	6.3875	9.16783	5.64516	30.8527	2.15711
IYO_002035	sodium:proton antiporter [Pseudomonas syringae pv. actinidiae ICMP 18884]	16.9015	12.0932	14.8553	13.6155	2.73292	2.98933	3.67211	13.0712	4.14235	12.9758	5.21	23.7457	14.8014	15.637	14.6207	11.66	9.1681	9.37933	5.43493
IYO_002040	hypothetical protein IYO_002040 [Pseudomonas syringae pv. actinidiae ICMP 18884]	60.1065	51.1203	33.2472	27.5035	20.4329	60.7302	55.1406	479.066	203.947	77.904	29.031	74.533	48.6145	104.808	103.719	106.176	24.0506	117.099	20.2351
IYO_002045	hypothetical protein IYO_002045 [Pseudomonas syringae pv. actinidiae ICMP 18884]	72.992	63.8455	23.1969	30.3722	18.8122	127.335	14.3114	1006.52	683.749	102.779	17.4605	120.798	12.5523	106.704	68.3055	103.972	110.617	50.3198	11.578
IYO_002050	porin [Pseudomonas syringae pv. actinidiae ICMP 18884]	11.8085	15.3732	3.72262	9.69867	6.43701	11.1172	4.06036	23.1193	5.61189	8.26783	0.7001	22.2985	15.6633	12.0707	7.72694	2.98333	3.66474	5.014	6.15922
IYO_002055	multidrug transporter MatE [Pseudomonas syringae pv. actinidiae ICMP 18884]	19.316	20.681	10.0715	22.612	5.82622	50.302	6.80812	50.5027	11.0026	63.386	12.85	44.3583	14.08	42.4345	13.928	31.9567	13.0128	45.6262	7.13479
IYO_002060	IAA lysine ligase	37.144	191.755	54.5549	1298.47	175.041	1056.18	222.094	1336.12	325.283	1724.95	913.208	928.81	185.054	1064.77	262.916	514.946	297.36	995.555	169.717
IYO_002065	hypothetical protein IYO_002065 [Pseudomonas syringae pv. actinidiae ICMP 18884]	102.802	117.202	28.9321	103.658	10.4265	121.21	38.8274	88.8768	25.111	164.575	37.5088	144.613	13.4409	56.762	34.8638	112.752	35.3845	98.1015	14.7212
IYO_002070	hypothetical protein IYO_002070 [Pseudomonas syringae pv. actinidiae ICMP 18884]	33.123	28.8687	12.0029	13.9342	8.92311	12.4353	3.65496	12.603	9.57383	18.7775	11.5752	16.9798	4.17988	19.2855	23.6904	5.89183	7.23756	28.7973	4.95652
IYO_002075	Sel1 repeat-containing protein [Pseudomonas syringae pv. actinidiae ICMP 18884]	21.023	7.38117	4.77966	8.55617	1.63221	15.8937	5.37215	15.4432	6.70516	10.5845	8.62022	7.1855	5.07496	13.743	16.882	12.596	15.473	9.45733	3.96485
IYO_002080	lipoprotein [Pseudomonas syringae pv. actinidiae ICMP 18884]	59.7165	67.1187	4.08892	108.5	17.2658	103.244	35.7131	116.83	28.9881	104.292	39.6206	78.5465	9.54752	123.018	37.6898	78.8087	31.1066	94.6027	16.7772
IYO_002085	phospholipase [Pseudomonas syringae pv. actinidiae ICMP 18884]	82.81	87.9392	12.7094	125.911	16.4068	166.335	17.1271	199.195	23.5059	196.883	29.0918	182.14	9.78939	142.359	14.0608	136.93	19.378	148.163	7.61796
IYO_002090	type IV secretion protein Rhs [Pseudomonas syringae pv. actinidiae ICMP 18884]	27.448	28.7497	4.62378	52.5863	9.12984	42.6942	3.39079	66.7987	12.7207	65.8572	33.1631	36.7422	7.49372	53.6055	18.5091	19.0707	7.31216	51.1365	3.24656
IYO_002095	cation transporter [Pseudomonas syringae pv. actinidiae ICMP 18884]	13.5135	3.34833	2.12602	3.725	0.570245	6.73917	1.77135	8.01117	0.785839	4.49617	1.04543	9.46217	5.89812	5.805	0.848265	5.11167	4.04313	4.528	0.891685
IYO_002100	cytochrome C peroxidase [Pseudomonas syringae pv. actinidiae ICMP 18884]	12.066	1.7745	2.1798	0	0	1.9785	2.4304	9.196	4.05121	1.41483	1.73799	3.897	4.78709	0	0	3.38467	4.15774	1.997	2.45312
IYO_002105	cytochrome C [Pseudomonas syringae pv. actinidiae ICMP 18884]	9.188	1.83083	2.249	1.497	1.83892	9.75267	8.49361	22.655	24.5337	8.22967	5.65177	8.00767	4.91865	2.70817	3.32673	3.5005	4.30003	4.8	0.858163
IYO_002110	transcriptional regulator [Pseudomonas syringae pv. actinidiae ICMP 18884]	116.716	119.443	19.0804	125.951	13.8936	127.686	13.597	79.7825	35.6502	76.1897	37.5744	110.071	21.005	114.861	85.0711	69.9928	22.0922	58.708	18.3384
IYO_002115	histidine kinase [Pseudomonas syringae pv. actinidiae ICMP 18884]	45.3015	46.1272	12.4936	45.3553	1.49965	41.774	11.743	36.7463	4.73824	25.2065	10.7169	26.6087	13.6068	34.7843	6.57545	22.0857	8.82472	27.7658	1.75935
IYO_002120	membrane protein [Pseudomonas syringae pv. actinidiae ICMP 18884]	170.368	86.0835	18.894	104.427	15.9707	202.189	33.5329	219.545	30.1949	201.099	116.624	276.184	109.462	165.913	46.6845	213.548	31.4473	285.539	7.79833
IYO_002125	hypothetical protein IYO_002125 [Pseudomonas syringae pv. actinidiae ICMP 18884]	107.531	73.6065	30.4987	62.5745	24.114	70.1715	13.8673	103.29	12.5003	43.9767	2.98372	59.991	18.9629	90.0592	36.0265	172.56	19.2144	156.261	27.2107
IYO_002130	NAD-dependent DNA ligase LigB [Pseudomonas syringae pv. actinidiae ICMP 18884]	40.8955	22.7998	5.82728	21.3815	7.82078	26.2428	3.31891	24.4595	1.44387	17.409	3.27111	26.4687	0.272728	22.8005	3.79913	32.2357	3.56893	25.24	1.25046
IYO_002135	S-adenosylmethionine synthetase [Pseudomonas syringae pv. actinidiae ICMP 18884]	156.483	219.915	73.7748	267.035	57.1609	174.535	0.400143	207.158	23.8399	228.508	82.484	206.527	78.1176	202.372	72.8915	127.547	51.7093	168.811	9.91707
IYO_002140	ArsR family transcriptional regulator [Pseudomonas syringae pv. actinidiae ICMP 18884]	196.786	125.888	20.3511	95.3395	22.6515	143.437	26.7348	99.303	28.4946	88.6375	12.3973	126.225	46.3985	165.24	9.58724	153.597	36.7826	167.7	15.3822
IYO_002145	transketolase [Pseudomonas syringae pv. actinidiae ICMP 18884]	479.07	185.408	21.1571	242.904	13.8052	231.011	13.1642	252.137	25.137	172.591	27.012	194.097	28.8968	253.789	57.3349	195.477	13.1402	201.175	5.27988
IYO_002150	glyceraldehyde-3-phosphate dehydrogenase [Pseudomonas syringae pv. actinidiae ICMP 18884]	88.5875	46.5202	5.53243	34.7013	11.7045	54.5815	8.72971	71.4345	13.3737	62.1028	18.4992	28.5213	10.322	45.1865	20.8827	73.3527	14.8021	99.9222	20.9214
IYO_002155	phosphoglycerate kinase [Pseudomonas syringae pv. actinidiae ICMP 18884]	152.353	75.4482	5.41886	110.452	18.0545	92.7877	17.7102	181.834	28.18	113.692	31.9292	125.338	10.6995	156.449	34.5053	90.2568	25.7946	139.226	19.1221
IYO_002160	lipoprotein [Pseudomonas syringae pv. actinidiae ICMP 18884]	199.009	99.8173	10.2269	114.632	73.6872	67.7958	31.9361	157.649	37.3986	136.885	58.4562	199.851	76.9313	154.858	111.911	110.101	29.8119	208.737	47.9369
IYO_002165	lipoprotein [Pseudomonas syringae pv. actinidiae ICMP 18884]	293.952	130.582	41.521	106.987	7.45108	159.397	63.0977	143.633	56.8719	148.76	11.4829	128.223	32.1346	162.38	26.0138	144.807	88.9415	178.364	35.6279
IYO_002170	fructose-1,6-bisphosphate aldolase [Pseudomonas syringae pv. actinidiae ICMP 18884]	319.293	328.034	41.6523	281.028	48.3755	254.411	55.8126	389.037	25.2951	321.863	51.4096	260.6	33.5631	337.561	53.1618	224.098	74.1207	327.965	29.8682
IYO_002175	hypothetical protein IYO_002175 [Pseudomonas syringae pv. actinidiae ICMP 18884]	243.585	190.408	48.6874	202.988	77.6086	302.407	65.7211	136.546	15.008	151.025	22.1549	142.347	92.2236	95.295	27.6971	32.9657	40.4952	90.2372	17.5792
IYO_002180	hypothetical protein IYO_002180 [Pseudomonas syringae pv. actinidiae ICMP 18884]	361.883	561.591	60.0958	395.103	91.2618	452.264	81.0259	388.917	65.8237	323.38	54.0574	421.818	30.7052	313.293	66.6475	578.345	89.3837	350.656	39.4494
IYO_002185	peptidase M19 [Pseudomonas syringae pv. actinidiae ICMP 18884]	15.514	235.883	80.6398	210.126	27.2965	126.498	14.684	27.16	0.315399	64.8182	17.2248	35.5025	6.59008	58.6872	10.2726	58.2467	26.285	71.266	9.51399
IYO_002190	hydrocarbon binding protein [Pseudomonas syringae pv. actinidiae ICMP 18884]	13.369	144.703	9.5572	131.203	56.0552	42.823	10.5809	8.73633	7.2917	15.8942	5.00685	37.4247	11.879	22.0515	14.3389	19.5877	13.0235	22.1693	13.6991
IYO_002195	N-methylproline demethylase [Pseudomonas syringae pv. actinidiae ICMP 18884]	20.3645	78.804	3.05526	66.7297	5.46234	34.8998	5.28719	20.3525	5.79707	12.8127	7.60108	26.527	8.05519	19.4632	8.33368	14.5602	14.2197	15.8632	5.96387
IYO_002200	(Fe-S)-binding protein [Pseudomonas syringae pv. actinidiae ICMP 18884]	11.743	38.2095	6.70018	40.2315	13.7722	17.9878	8.32322	2.32717	0.953368	9.6185	3.39063	8.95833	11.0045	10.553	7.62683	9.6205	4.07294	7.69183	2.68036
IYO_002205	electron transfer flavoprotein subunit alpha [Pseudomonas syringae pv. actinidiae ICMP 18884]	6.726	41.0433	7.24119	58.786	8.98794	26.1312	2.72289	4.12567	2.84558	5.32917	6.54637	24.6862	30.3246	17.7547	4.61788	17.2157	5.87247	18.5068	8.72992
IYO_002210	electron transfer flavoprotein subunit beta [Pseudomonas syringae pv. actinidiae ICMP 18884]	7.5875	43.6872	26.8777	56.0255	31.3386	14.9075	2.55437	8.94633	6.53015	7.45083	4.63711	0	0	17.1372	10.5381	13.0338	8.66602	8.93867	3.94534
IYO_002215	chitinase [Pseudomonas syringae pv. actinidiae ICMP 18884]	35.697	60.9238	12.8141	33.2628	11.1394	47.75	14.9067	45.4192	11.8196	38.1793	17.1576	33.9167	19.4481	26.2058	16.4806	65.6887	16.9109	45.1658	6.66219
IYO_002220	transposase [Pseudomonas syringae pv. actinidiae ICMP 18884]	0	0	0	0	0	0	0	0	0	0	0	0	0	0	0	0	0	0	0
IYO_002225	integrase [Pseudomonas syringae pv. actinidiae ICMP 18884]	0	0	0	0	0	0	0	0	0	0	0	0	0	0	0	0	0	0	0
IYO_002230		79.584	70.5955	0.714622	59.8427	4.83666	55.5847	13.5382	59.1557	15.0844	59.7697	1.79105	58.4695	10.2382	60.8797	17.2648	52.173	13.3287	54.3882	14.2475
IYO_002235	reverse transcriptase [Pseudomonas syringae pv. actinidiae ICMP 18884]	147.743	114.661	18.2536	105.895	4.19554	87.142	27.3111	82.4168	11.7205	73.4695	7.5141	70.7695	11.0482	90.8975	16.0434	85.595	53.1572	104.294	16.8905
IYO_002240	hypothetical protein IYO_002240 [Pseudomonas syringae pv. actinidiae ICMP 18884]	66.801	13.5778	3.63408	12.9838	3.04854	5.76	3.80527	13.1403	7.63897	7.96383	5.40359	7.02517	4.31527	20.5012	14.827	19.5952	12.4162	13.645	6.40601
IYO_002245		19.769	20.833	14.7869	0	0	2.43167	2.98707	9.89933	9.24359	16.406	10.8092	15.505	19.0464	65.9652	14.3787	6.105	7.49941	44.1398	3.49306
IYO_002250	diguanylate phosphodiesterase [Pseudomonas syringae pv. actinidiae ICMP 18884]	41.7625	91.8508	0.898066	98.193	6.92037	124.165	13.7311	128.927	8.47829	135.852	18.4075	88.879	6.78661	93.563	7.88533	104.976	19.3662	98.2292	21.7772
IYO_002255	RNA polymerase subunit sigma-70 [Pseudomonas syringae pv. actinidiae ICMP 18884]	1438.17	473.347	49.6942	375.017	35.1691	520.791	28.4467	526.442	8.86046	483.619	27.1829	454.465	28.8085	572.54	48.4292	514.813	12.9779	570.867	59.371
IYO_002260	DNA primase [Pseudomonas syringae pv. actinidiae ICMP 18884]	157.873	117.875	22.3204	67.2405	10.2521	73.1398	20.1222	87.4673	7.58873	73.4815	9.15815	89.4603	15.5643	100.204	32.1248	121.627	26.9502	85.7838	6.98312
IYO_002265	30S ribosomal protein S21 [Pseudomonas syringae pv. actinidiae ICMP 18884]	3843.44	451.716	88.8914	377.956	76.1216	566.127	48.9964	617.797	53.7442	949.291	340.153	628.074	151.648	1072.01	152.221	1409.67	428.279	1669.47	140.5
IYO_002270	UGMP family protein [Pseudomonas syringae pv. actinidiae ICMP 18884]	51.69	33.0155	6.03128	11.2163	4.74225	25.7183	11.4207	40.2093	12.739	42.6465	15.3737	21.7138	8.90436	7.79983	4.99299	15.7533	12.4607	25.4125	2.73754
IYO_002275	glycerol-3-phosphate acyltransferase [Pseudomonas syringae pv. actinidiae ICMP 18884]	106.113	44.2382	7.74455	62.7022	13.1726	67.0867	10.9054	61.9577	12.7287	68.7017	25.6115	69.6233	14.7441	66.1122	18.517	46.897	28.8599	50.8748	2.6091
IYO_002280	dihydroneopterin aldolase [Pseudomonas syringae pv. actinidiae ICMP 18884]	40.498	13.833	10.1598	29.3018	25.8159	24.5777	23.9536	34.906	6.87988	27.5898	18.6415	34.761	16.7806	37.7685	16.1763	59.8658	27.1708	44.0245	19.1505
IYO_002285	2-amino-4-hydroxy-6- hydroxymethyldihydropteridine pyrophosphokinase [Pseudomonas syringae pv. actinidiae ICMP 18884]	35.7985	12.8672	15.8061	45.1812	14.0744	48.8198	17.8004	24.0892	10.4208	42.3365	8.25604	23.6945	15.3394	17.1193	13.6657	29.9243	5.04186	20.7542	7.67867
IYO_002290	2', 3'-cyclic nucleotide 2'-phosphodiesterase [Pseudomonas syringae pv. actinidiae ICMP 18884]	86.173	45.2323	13.1505	49.3088	16.4639	44.4033	4.70747	40.1425	4.8398	16.2373	11.6481	34.0807	14.9374	23.3238	16.2019	23.4807	14.4586	37.7183	13.2251
IYO_002295	SpoVR family protein [Pseudomonas syringae pv. actinidiae ICMP 18884]	602.889	1183.2	11.4216	1079.57	34.6167	1029.99	84.1913	926.726	42.2576	832.428	81.8079	654.719	77.0755	662.476	19.0184	530.102	69.185	529.751	11.359
IYO_002300	hypothetical protein IYO_002300 [Pseudomonas syringae pv. actinidiae ICMP 18884]	946.318	1209.56	60.6588	1117.5	53.5573	1108.36	23.5588	917.77	44.4297	931.622	122.336	803.518	22.3071	794.26	112.944	595.995	84.8956	571.063	22.8875
IYO_002305	serine/threonine protein kinase [Pseudomonas syringae pv. actinidiae ICMP 18884]	2145.31	3387.35	164.192	2696.16	262.236	3049.49	212.791	2459.52	112.65	2689.39	182.013	2171.46	336.713	2074.05	139.499	1805.54	363.504	1295.98	46.5368
IYO_002310	sulfurtransferase [Pseudomonas syringae pv. actinidiae ICMP 18884]	376.57	191.135	45.0801	276.792	37.3728	277.209	46.9567	222.91	64.4704	289.495	74.7258	282.833	183.024	234.684	80.0785	155.979	43.3597	220.312	68.5823
IYO_002315	diadenosine tetraphosphatase [Pseudomonas syringae pv. actinidiae ICMP 18884]	59.0325	86.4355	14.9284	49.4823	14.3226	74.8538	7.60291	65.0738	15.6227	69.6943	12.6661	43.6822	17.6502	76.3157	12.3907	47.9395	11.2366	69.3975	3.6661
IYO_002320	magnesium transporter ApaG [Pseudomonas syringae pv. actinidiae ICMP 18884]	235.629	179.803	53.0217	201.087	88.2532	202.438	119.119	263.551	45.6728	221.733	101.652	258.937	109.283	274.171	10.711	156.933	48.2374	377.329	78.7722
IYO_002325	ribosomal RNA small subunit methyltransferase A [Pseudomonas syringae pv. actinidiae ICMP 18884]	49.075	19.6998	12.5022	18.0097	5.94489	30.6578	12.8487	26.314	8.06134	9.554	5.90923	33.7865	21.0952	14.8763	9.52255	25.7713	17.1331	19.704	9.83003
IYO_002330	4-hydroxythreonine-4-phosphate dehydrogenase [Pseudomonas syringae pv. actinidiae ICMP 18884]	41.6225	11.8303	4.24647	29.6338	7.56159	24.6793	2.44306	28.169	15.7179	30.477	13.5167	24.9987	12.2525	15.491	9.61307	31.5137	20.9513	30.5362	5.23027
IYO_002335	molecular chaperone SurA [Pseudomonas syringae pv. actinidiae ICMP 18884]	158.654	69.0017	14.2452	85.8012	16.1666	66.546	13.9148	106.948	4.71467	84.825	46.8011	82.1618	23.7478	100.87	13.5423	87.8647	9.13679	130.404	20.4582
IYO_002340	LPS biosynthesis protein [Pseudomonas syringae pv. actinidiae ICMP 18884]	208.695	119.886	5.47643	160.369	19.2536	114.163	14.043	147.84	11.834	183.892	40.1218	147.124	23.414	150.87	36.7836	137.453	18.1776	195.932	17.0575
IYO_002345	aminoglycoside phosphotransferase [Pseudomonas syringae pv. actinidiae ICMP 18884]	114.097	124.611	24.0536	81.7848	23.6908	96.1945	10.1238	82.665	8.91525	96.3008	42.1862	134.998	15.2758	68.3218	9.74705	111.373	10.9775	101.767	28.5624
IYO_002350	mannose-1-phosphate guanylyltransferase [Pseudomonas syringae pv. actinidiae ICMP 18884]	101.087	111.101	7.79514	72.965	5.7479	89.0478	10.3856	100.897	15.8999	80.1412	11.2801	132.316	27.1469	66.538	4.68985	67.2763	31.8273	68.0608	13.7285
IYO_002355	molecular chaperone DnaJ [Pseudomonas syringae pv. actinidiae ICMP 18884]	87.9925	62.9113	13.9839	47.732	9.5613	50.0985	5.38377	58.2975	4.95536	22.4563	9.96969	74.1163	4.07847	31.2863	20.0339	39.7332	27.4318	63.5863	10.8338
IYO_002360	hydrolase or acyltransferase [Pseudomonas syringae pv. actinidiae ICMP 18884]	96.9805	186.75	9.04612	120.393	17.5693	89.0347	31.2681	75.7108	6.60378	80.5968	30.1186	100.952	31.4934	67.967	28.7916	122.534	15.1026	81.413	2.69272
IYO_002365	ABC transporter substrate-binding protein [Pseudomonas syringae pv. actinidiae ICMP 18884]	39.7085	39.0537	8.86347	24.9178	12.2939	22.5803	5.90147	22.567	9.99845	26.372	3.55119	15.6892	5.30311	22.4463	9.36269	30.5863	3.0387	31.6017	8.44568
IYO_002370	transcriptional regulator [Pseudomonas syringae pv. actinidiae ICMP 18884]	29.828	47.371	23.03	29.5018	21.36	36.9058	18.9051	21.541	11.6582	5.69983	7.0017	31.316	9.31286	7.42833	9.125	22.5157	16.7478	40.0013	9.74962
IYO_002375	spermidine/putrescine ABC transporter ATP-binding protein [Pseudomonas syringae pv. actinidiae ICMP 18884]	11.1995	25.8117	12.3779	12.9183	4.26417	29.4897	2.93459	15.3018	9.38222	29.2357	2.47525	17.5368	5.21521	14.2272	9.10736	18.7882	17.0165	23.8852	3.12955
IYO_002380	spermidine/putrescine ABC transporter substrate-binding protein [Pseudomonas syringae pv. actinidiae ICMP 18884]	88.8985	218.863	27.2281	246.999	10.062	302.934	43.201	175.66	33.2545	196.397	24.235	114.95	46.7045	134.496	6.21589	65.088	54.2778	172.686	7.03767
IYO_002385	polyamine ABC transporter substrate-binding protein [Pseudomonas syringae pv. actinidiae ICMP 18884]	19.681	42.8393	5.38195	35.4345	4.25704	50.2898	4.95777	27.471	19.2598	21.5883	5.16156	19.719	9.5044	27.8402	7.28733	23.6375	16.8565	50.835	18.353
IYO_002390	polyamine ABC transporter permease [Pseudomonas syringae pv. actinidiae ICMP 18884]	25.828	44.9302	0.263371	31.845	23.0538	69.1763	12.6264	38.4883	20.5483	34.9518	26.8488	23.7475	29.1715	37.0417	27.3501	22.9627	9.72159	40.9013	8.18052
IYO_002395	ribulose-phosphate 3-epimerase [Pseudomonas syringae pv. actinidiae ICMP 18884]	114.553	86.5862	5.37851	71.5565	24.9713	141.612	11.622	91.6417	12.1619	94.8943	14.4185	47.779	12.3579	56.8465	9.4703	61.1192	37.6347	60.864	17.1198
IYO_002400	phosphoglycolate phosphatase [Pseudomonas syringae pv. actinidiae ICMP 18884]	90.1445	75.8865	17.028	59.9705	27.6087	82.6548	14.2575	64.467	8.34626	42.032	6.53748	33.3615	10.1203	47.3217	18.4312	39.1172	12.1435	50.2193	12.1496
IYO_002405	anthranilate synthase component I [Pseudomonas syringae pv. actinidiae ICMP 18884]	162.309	60.951	9.14865	77.7257	17.0701	77.4722	10.3601	84.3535	28.6732	84.3953	26.4276	60.1328	9.4736	69.4267	20.8071	70.5488	10.6481	78.2645	10.9667
IYO_002410	esterase [Pseudomonas syringae pv. actinidiae ICMP 18884]	19.466	14.1888	2.2755	15.3012	6.97597	7.73133	2.58903	12.1952	2.52509	11.2837	7.16925	18.4715	8.74127	19.3242	3.74338	10.7375	9.3106	10.4618	3.02266
IYO_002415		0	1.06717	1.31091	0	0	2.634	3.23562	1.40683	0.881765	3.71717	2.44911	1.752	2.15217	0	0	1.5035	1.84691	0.582833	0.715955
IYO_002420	transcriptional regulator [Pseudomonas syringae pv. actinidiae ICMP 18884]	114.288	110.361	34.8962	123.96	6.51891	107.515	10.4858	105.651	4.47267	169.388	21.7048	245.214	60.0972	156.664	20.6184	181.416	142.66	178.451	54.339
IYO_002425	hypothetical protein IYO_002425 [Pseudomonas syringae pv. actinidiae ICMP 18884]	33.8325	83.4437	36.6019	65.0968	28.443	55.921	5.19813	149.82	91.7253	74.3078	15.4741	40.0355	24.5922	117.974	31.9028	66.274	40.8088	107.964	16.2065
IYO_002430	repressor [Pseudomonas syringae pv. actinidiae ICMP 18884]	88.59	111.903	18.6646	66.216	22.0939	73.5028	17.6601	65.521	19.2033	56.019	27.6247	73.0018	34.5022	37.0125	23.7385	98.4353	40.4811	41.9005	0.99656
IYO_002435	prophage PSSSM-04 [Pseudomonas syringae pv. actinidiae ICMP 18884]	23.9925	7.694	5.45603	24.302	11.2346	7.19633	8.84001	9.80517	6.52425	8.19833	10.0709	11.4695	14.0892	0	0	21.164	13.411	13.4532	10.367
IYO_002440	hypothetical protein IYO_002440 [Pseudomonas syringae pv. actinidiae ICMP 18884]	12.083	15.8447	11.2463	35.0692	11.1218	21.2437	8.73697	10.632	1.71407	46.0172	12.133	87.656	43.9148	50.1483	41.9357	41.1285	9.31389	39.327	16.6381
IYO_002445	hypothetical protein IYO_002445 [Pseudomonas syringae pv. actinidiae ICMP 18884]	24.714	24.7462	11.6486	20.0692	12.7075	36.1933	15.4133	31.9483	6.61115	17.3367	6.34269	19.1978	17.0785	23.3995	19.9805	57.6577	16.037	16.3922	8.23409
IYO_002450	chemotaxis protein [Pseudomonas syringae pv. actinidiae ICMP 18884]	17.665	13.574	8.61878	13.0208	8.3391	13.6612	3.5895	5.75967	7.0752	8.76983	5.40652	12.68	15.5762	50.5485	16.6036	0	0	25.993	31.9299
IYO_002455	lipoprotein [Pseudomonas syringae pv. actinidiae ICMP 18884]	24.8405	6.6265	8.14002	23.111	2.82567	0	0	10.0487	6.18869	2.651	3.2565	21.6948	15.3149	0	0	22.0175	16.7768	12.4707	8.1015
IYO_002460	prophage PSSSM-04 [Pseudomonas syringae pv. actinidiae ICMP 18884]	15.6615	14.6673	6.07657	25.3253	12.9704	16.6952	5.40565	28.1132	4.15065	13.1018	8.34911	25.1255	0.258703	29.086	19.1931	20.6548	14.2591	29.903	5.38583
IYO_002465	hypothetical protein IYO_002465 [Pseudomonas syringae pv. actinidiae ICMP 18884]	27.2785	37.8233	32.7675	69.4745	13.252	14.9012	9.34528	20.0375	15.0511	14.2548	17.5107	26.2057	16.1025	55.7923	68.5356	75.0522	55.8262	40.2862	28.5723
IYO_002470	tail sheath protein [Pseudomonas syringae pv. actinidiae ICMP 18884]	40.5815	71.062	10.6624	91.4733	25.5146	77.0157	11.8093	74.7523	4.44059	53.0633	4.61492	124.352	35.2342	81.5523	23.9905	84.9013	27.6208	93.1805	6.32526
IYO_002475	phage tail protein [Pseudomonas syringae pv. actinidiae ICMP 18884]	45.008	44.3393	32.9096	56.3597	4.44198	56.5832	12.1974	53.2077	16.6421	87.0897	25.0856	0	0	66.1593	50.3676	66.5815	20.8957	63.8628	32.5945
IYO_002480	ArsR family transcriptional regulator [Pseudomonas syringae pv. actinidiae ICMP 18884]	58.105	73.7765	31.8897	57.4888	25.657	64.7735	6.96005	57.3508	35.3204	114.434	21.9448	50.2603	35.9934	96.6652	33.6876	105.421	70.1792	122.789	35.5286
IYO_002485	tail tape measure protein [Pseudomonas syringae pv. actinidiae ICMP 18884]	20.636	32.0028	4.25606	16.3607	3.84406	32.2532	4.81361	24.4725	4.89614	31.9798	1.42714	56.8555	25.7688	41.2735	11.9181	32.0382	10.9234	34.4657	3.15747
IYO_002490	2-hydroxyacid dehydrogenase [Pseudomonas syringae pv. actinidiae ICMP 18884]	18.1245	18.4055	2.59977	34.5852	4.21949	21.9388	0.915115	17.9267	1.75851	22.0738	14.7904	24.573	4.5612	15.0703	12.9005	21.9975	2.49137	23.8112	5.32646
IYO_002495	baseplate protein [Pseudomonas syringae pv. actinidiae ICMP 18884]	16.1755	28.2117	4.37011	19.7128	12.3438	20.4597	5.00964	17.0235	6.32289	17.3953	6.35934	33.6083	17.4931	23.746	2.97381	9.52117	8.62328	36.3287	5.45322
IYO_002500	phage assembly protein [Pseudomonas syringae pv. actinidiae ICMP 18884]	10.719	9.53517	2.36085	30.912	9.16595	10.3857	2.72889	19.2485	4.31535	24.9358	15.3226	14.5598	10.4189	31.2195	10.7994	7.71133	9.47264	9.81033	6.02646
IYO_002505	phage GP46 [Pseudomonas syringae pv. actinidiae ICMP 18884]	11.5135	14.2788	12.7085	21.804	15.8628	9.0695	6.30666	10.4888	3.65573	12.5757	11.5489	24.9845	15.347	34.7268	11.0997	20.6795	12.7336	2.08883	2.56593
IYO_002510	baseplate J protein [Pseudomonas syringae pv. actinidiae ICMP 18884]	13.9745	24.5995	4.85334	27.1195	4.74653	32.7813	8.99733	18.5542	3.7785	18.7993	5.79012	19.1523	11.7645	23.9075	5.98693	29.2062	20.2319	34.0028	19.5124
IYO_002515	phage tail protein [Pseudomonas syringae pv. actinidiae ICMP 18884]	12.063	13.9022	10.9305	22.601	7.45383	29.2405	2.71825	6.584	4.10526	24.3127	15.1913	41.2543	10.1645	7.79967	9.58115	13.7518	8.46781	19.6195	4.56988
IYO_002520	tail fiber protein [Pseudomonas syringae pv. actinidiae ICMP 18884]	19.532	29.7138	4.02513	38.0632	4.36112	28.7718	4.59559	26.9462	5.61021	37.4717	8.71193	50.2063	23.0112	15.4905	11.2033	51.7883	15.2085	39.2512	8.1015
IYO_002525	tail fiber assembly protein [Pseudomonas syringae pv. actinidiae ICMP 18884]	21.0375	32.4927	6.1605	51.0123	8.35657	18.8463	9.53518	33.614	13.5207	16.1363	14.673	27.539	25.9415	36.6408	23.4558	47.1947	12.7766	36.9088	5.5316
IYO_002530	lysozyme [Pseudomonas syringae pv. actinidiae ICMP 18884]	8.661	4.124	5.06594	27.5613	23.9957	2.29817	2.82308	16.2622	19.9765	11.1987	8.85822	18.3213	14.9539	37.5707	23.1033	7.24517	8.9	15.4058	1.96798
IYO_002535	lysozyme [Pseudomonas syringae pv. actinidiae ICMP 18884]	10.104	16.3662	12.8575	11.6553	14.3175	12.5912	8.31044	21.246	6.55054	30.2348	18.7005	43.4795	17.3941	36.366	16.0104	11.635	14.2925	34.5692	5.79924
IYO_002540	anthranilate synthase component II [Pseudomonas syringae pv. actinidiae ICMP 18884]	78.8745	68.3533	20.1273	53.3073	19.8715	51.1312	3.39123	83.9498	3.53615	65.455	40.2047	82.9563	36.4097	72.8838	5.70088	94.7522	63.5191	75.91	30.5719
IYO_002545	anthranilate phosphoribosyltransferase [Pseudomonas syringae pv. actinidiae ICMP 18884]	106.52	67.2015	9.60772	55.8827	5.96192	65.6915	15.2154	61.193	16.9316	79.5473	10.7023	49.5288	5.34754	66.7508	4.71493	74.2213	31.3221	96.8772	11.335
IYO_002550	indole-3-glycerol-phosphate synthase [Pseudomonas syringae pv. actinidiae ICMP 18884]	152.5	99.2588	23.0775	120.97	18.4749	96.1203	1.18736	96.0102	26.028	131.026	23.2984	115.103	15.6063	172.116	72.9888	83.7898	32.6728	120.903	21.9642
IYO_002555	lipoate--protein ligase [Pseudomonas syringae pv. actinidiae ICMP 18884]	75.0935	81.7407	32.6689	48.0533	2.09596	60.1845	21.2892	57.7937	16.8855	50.738	9.26845	60.397	11.3334	43.6188	8.18116	35.565	21.8995	57.3582	25.1619
IYO_002560	cyclic AMP receptor protein [Pseudomonas syringae pv. actinidiae ICMP 18884]	36.2515	210.2	28.2673	90.298	26.4186	76.3468	22.8696	104.87	13.4143	151.965	47.1768	122.452	23.6467	67.2195	17.4831	138.781	38.7054	91.0717	31.7576
IYO_002565	peroxiredoxin [Pseudomonas syringae pv. actinidiae ICMP 18884]	287.922	115.799	17.7148	84.1067	31.2531	94.82	19.5203	122.379	39.2421	87.2773	18.1676	58.816	38.0764	103.197	46.6843	110.481	62.2775	160.759	24.4298
IYO_002570	S-adenosylmethionine decarboxylase [Pseudomonas syringae pv. actinidiae ICMP 18884]	180.334	117.668	22.9816	156.654	22.4008	124.554	42.9659	217.492	23.1986	279.109	24.2958	183.745	61.3216	146.102	31.6585	135.985	73.6623	236.507	14.7711
IYO_002575	2-octaprenyl-3-methyl-6-methoxy-1,4-benzoquinol hydroxylase [Pseudomonas syringae pv. actinidiae ICMP 18884]	443.265	122.387	50.0722	64.7865	9.90577	94.9673	35.9552	122.633	33.4608	77.3437	47.5524	57.3603	56.7791	103.61	32.1694	82.6758	26.6673	74.5602	35.3836
IYO_002580	zinc-binding protein [Pseudomonas syringae pv. actinidiae ICMP 18884]	642.985	375.437	58.5614	348.492	70.8037	366.401	82.6164	475.998	68.3635	279.733	69.3646	356.675	123.331	193.147	66.4278	277.059	141.662	352.084	37.5318
IYO_002585	short-chain dehydrogenase [Pseudomonas syringae pv. actinidiae ICMP 18884]	61.357	75.1015	15.1948	47.6663	25.7223	61.2927	7.45904	57.0395	14.0506	42.804	10.1159	31.7165	16.7361	22.358	5.85214	5.09117	6.25401	40.0233	1.03272
IYO_002590	membrane protein [Pseudomonas syringae pv. actinidiae ICMP 18884]	72.1335	77.6907	15.4819	40.0735	1.16097	50.8112	3.09973	51.9688	18.2583	32.6925	15.1237	34.3775	11.5622	47.1775	30.1999	35.1337	14.1997	45.1018	4.72388
IYO_002595	membrane protein [Pseudomonas syringae pv. actinidiae ICMP 18884]	175.529	136.952	17.5389	107.87	26.7444	144.7	24.5184	107.487	8.58574	88.902	19.2814	97.6297	38.9712	125.151	46.6763	249.1	65.8353	166.021	44.8674
IYO_002600	N-acetyl-gamma-glutamyl-phosphate reductase [Pseudomonas syringae pv. actinidiae ICMP 18884]	374.814	197.695	19.4959	187.538	22.1884	186.085	33.5864	175.15	19.3699	148.482	36.6643	150.9	23.6608	161.246	49.1436	134.05	24.9807	188.915	9.1388
IYO_002605	iron--sulfur cluster insertion protein ErpA [Pseudomonas syringae pv. actinidiae ICMP 18884]	434.838	907.33	196.601	501.047	33.1604	1423.85	121.512	1384.41	386.055	1587.01	423.829	1651.18	558.563	2018.2	369.514	2247.81	267.261	1701.19	57.4347
IYO_002610	anhydro-N-acetylmuramic acid kinase [Pseudomonas syringae pv. actinidiae ICMP 18884]	273.302	206.784	20.8168	238.595	6.31576	263.458	29.4406	289.996	30.7196	174.393	34.5374	110.966	19.16	192.605	39.8006	171.609	25.0006	209.713	37.8919
IYO_002615	peptidase M23 [Pseudomonas syringae pv. actinidiae ICMP 18884]	433.12	224.805	6.51316	185.356	25.755	184.549	38.3008	292.775	39.1742	207.973	23.7695	157.94	33.8749	158.91	40.2744	249.656	37.3088	284.975	1.47797
IYO_002620	tyrosine--tRNA ligase [Pseudomonas syringae pv. actinidiae ICMP 18884]	200.461	143.998	5.2189	192.942	30.8918	183.759	3.86253	195.082	32.5484	205.165	48.3405	149.06	36.4169	216.841	9.79327	124.121	36.9256	171.177	20.0565
IYO_002625		0	0	0	0	0	0	0	0	0	0	0	0	0	0	0	0	0	0	0
IYO_002630		0	0	0	0	0	0	0	0	0	0	0	0	0	0	0	0	0	0	0
IYO_002635		0	0	0	0	0	0	0	0	0	0	0	0	0	0	0	0	0	0	0
IYO_002640		0	0	0	0	0	0	0	0	0	0	0	0	0	0	0	0	0	0	0
IYO_002645		0.5975	0	0	0	0	0	0	0	0	14.0072	17.2065	0	0	0	0	0	0	0	0
IYO_002650	biotin--protein ligase [Pseudomonas syringae pv. actinidiae ICMP 18884]	29.4325	18.8892	7.75153	23.8327	15.4679	16.9368	5.72497	24.1188	11.1078	23.2592	14.6208	36.0048	16.6993	19.1203	2.79387	17.5433	14.6295	36.4353	10.8976
IYO_002655	pantothenate kinase [Pseudomonas syringae pv. actinidiae ICMP 18884]	59.486	24.6065	11.1447	27.3752	3.53531	11.6382	7.34727	26.5255	7.43754	16.5618	6.68301	22.781	27.9843	44.517	7.24953	13.6387	8.69333	40.266	10.059
IYO_002660	hypothetical protein IYO_002660 [Pseudomonas syringae pv. actinidiae ICMP 18884]	136.113	76.359	8.14637	77.7122	29.7234	94.2798	55.4762	129.242	21.5595	107.162	39.3604	57.686	35.442	62.153	26.6992	42.6762	29.465	133.24	17.2986
IYO_002665		2132.17	3265.33	542.888	1739.5	392.645	3120	1074	3376.94	1499.36	3774.59	578.52	5457.91	1744.25	5249.1	1580.15	7989.48	993.11	10025.4	1269.99
IYO_002670		1128.55	341.576	57.7349	246.764	42.8097	337.089	127.283	472.376	266.041	466.321	22.9141	167.223	41.2383	295.426	118.743	803.472	309.259	1216.26	182.458
IYO_002675		1739.7	722.417	291.573	501.501	208.652	681.553	170.641	880.649	461.784	669.782	118.148	520.568	104.415	441.829	159.287	1375.62	506.501	2152.07	114.996
IYO_002680		7096.95	1234.1	94.4373	646.94	109.678	960.091	389.199	1297.61	304.793	904.562	102.094	1036.03	551.689	1146.79	222.88	1905.23	839.393	3107.82	254.101
IYO_002685	preprotein translocase subunit SecE [Pseudomonas syringae pv. actinidiae ICMP 18884]	3205.72	585.457	109.811	305.878	27.5875	478.205	149.083	891.802	245.969	627.399	161.408	448.399	74.0361	864.219	108.566	908.054	214.416	1312.26	74.4063
IYO_002690	antitermination protein NusG [Pseudomonas syringae pv. actinidiae ICMP 18884]	1395.73	448.245	42.2828	414.587	59.8141	401.768	121.656	852.453	105.379	658.487	133.402	628.296	161.292	774.599	108.587	920.708	129.847	992.111	73.1547
IYO_002695	50S ribosomal protein L11 [Pseudomonas syringae pv. actinidiae ICMP 18884]	890.4	255.122	47.8171	277.644	81.6542	302.013	41.8781	491.159	80.5652	603.698	132.263	521.166	35.971	809.701	52.6164	571.155	115.291	725.783	11.9192
IYO_002700	50S ribosomal protein L1 [Pseudomonas syringae pv. actinidiae ICMP 18884]	703.139	319.612	18.8798	322.548	26.0757	278.658	51.4736	412.548	12.2655	521.545	145.532	447.667	68.0333	608.289	159.831	579.678	112.715	549.915	55.3456
IYO_002705	50S ribosomal protein L10 [Pseudomonas syringae pv. actinidiae ICMP 18884]	929.325	449.945	32.0281	362.682	34.1194	348.841	25.1935	510.962	62.1356	1054.28	529.4	922.839	61.2618	1112.1	150.174	787.603	174.858	1010.17	106.037
IYO_002710	50S ribosomal protein L7/L12 [Pseudomonas syringae pv. actinidiae ICMP 18884]	1912.44	488.12	134.588	384.117	37.0997	405.446	55.6724	549.657	102.663	951.992	272.287	777.534	20.3576	1163.76	201.305	652.67	176.467	1061.26	126.754
IYO_002715	DNA-directed RNA polymerase subunit beta [Pseudomonas syringae pv. actinidiae ICMP 18884]	424.962	301.012	54.7094	276.852	30.5553	240.873	12.8713	338.224	9.80665	384.162	79.4723	362.91	22.4838	501.217	44.1729	292.668	80.7795	434.738	30.7857
IYO_002720	DNA-directed RNA polymerase subunit beta' [Pseudomonas syringae pv. actinidiae ICMP 18884]	547.72	410.226	64.5531	412.639	55.6968	335.034	36.898	364.658	5.95149	447.784	93.6219	439.773	24.0214	543.916	57.3433	391.274	61.0622	533.993	30.3342
IYO_002725	30S ribosomal protein S12 [Pseudomonas syringae pv. actinidiae ICMP 18884]	4101.15	606.682	216.725	628.304	108.867	811.53	172.815	1129.98	127.401	1213.65	465.355	948.806	227.85	1490.31	373.241	1573.59	478.865	1762.08	186.683
IYO_002730	30S ribosomal protein S7 [Pseudomonas syringae pv. actinidiae ICMP 18884]	2159.37	670.386	98.6571	654.207	143.733	716.07	89.1065	1055.26	28.6319	1179.93	361.194	1032.74	168.288	1290.98	244.421	1068.24	211.188	1159.55	126.697
IYO_002735	elongation factor G [Pseudomonas syringae pv. actinidiae ICMP 18884]	1555.72	609.197	49.8486	704.28	118.634	619.937	21.0546	932.672	57.9321	1092.79	371.352	819.719	62.346	1202.62	67.7332	824.445	161.281	1105.68	40.3855
IYO_002740	elongation factor Tu [Pseudomonas syringae pv. actinidiae ICMP 18884]	2086.13	935.809	160.323	1084.28	82.1468	861.431	94.5411	1292.94	8.97182	1797.65	612.242	1195.47	80.8269	1836.51	303.323	1217.88	297.37	1591.71	153.416
IYO_002745	30S ribosomal protein S10 [Pseudomonas syringae pv. actinidiae ICMP 18884]	5013.11	679.195	59.0269	706.017	65.3683	1211.5	177.66	1388.08	428.884	1621.81	167.602	1574.38	318.569	2011.73	157.165	1682.72	420.672	2348.78	281.002
IYO_002750	50S ribosomal protein L3 [Pseudomonas syringae pv. actinidiae ICMP 18884]	2540.36	418.031	43.2607	458.484	51.6634	512.157	13.8044	788.765	52.903	929.142	263.205	845.344	207.237	1168.65	326.699	1009.17	158.567	967.975	120.735
IYO_002755	50S ribosomal protein L4 [Pseudomonas syringae pv. actinidiae ICMP 18884]	1879.83	258.959	43.7422	337.886	30.7335	425.575	19.2417	584.881	45.246	850.341	314.734	780.812	241.692	950.873	135.139	709.57	144.107	847.614	86.9694
IYO_002760	50S ribosomal protein L23 [Pseudomonas syringae pv. actinidiae ICMP 18884]	2059.52	373.142	157.765	360.203	41.0179	297.99	56.1557	424.485	77.4131	798.115	221.129	632.374	234.543	765.356	38.3395	741.454	292.69	801.526	39.0696
IYO_002765	50S ribosomal protein L2 [Pseudomonas syringae pv. actinidiae ICMP 18884]	1635.1	348.951	102.802	235.34	44.3397	279.739	41.797	487.78	24.9423	672.479	130.542	621.25	99.4609	664.366	108.492	706.317	34.1472	768.182	75.7882
IYO_002770	30S ribosomal protein S19 [Pseudomonas syringae pv. actinidiae ICMP 18884]	1763.47	302.164	56.9768	426.772	99.166	388.908	40.5875	488.615	94.5792	790.562	349.262	672.013	103.675	1043.39	135.375	886.023	15.9745	857.571	206.259
IYO_002775	50S ribosomal protein L22 [Pseudomonas syringae pv. actinidiae ICMP 18884]	2106.74	423.275	131.94	511.392	139.576	429.241	105.969	624.156	85.9267	1089.67	345.817	810.215	36.3809	1293.75	333.469	784.698	236.677	1039.8	41.8374
IYO_002780	30S ribosomal protein S3 [Pseudomonas syringae pv. actinidiae ICMP 18884]	1550.68	287.676	29.4903	390.362	21.1686	337.59	17.469	404.635	46.6032	849.983	275.621	723.403	70.0335	916.604	191.863	645.015	296.607	792.062	56.0771
IYO_002785	50S ribosomal protein L16 [Pseudomonas syringae pv. actinidiae ICMP 18884]	1273.5	328.699	8.95539	378.009	47.0499	340.16	40.809	418.938	62.995	688.588	245.401	735.765	74.9098	798.281	270.463	492.933	128.215	658.699	100.569
IYO_002790	50S ribosomal protein L29 [Pseudomonas syringae pv. actinidiae ICMP 18884]	752.888	115.417	45.5835	137.056	23.0527	217.249	63.6414	275.384	54.6961	400.667	107.332	346.37	106.191	342.555	127.228	223.672	91.1078	433.244	63.1908
IYO_002795	30S ribosomal protein S17 [Pseudomonas syringae pv. actinidiae ICMP 18884]	1341.71	327.928	67.0018	390.992	118.713	270.654	33.8239	360.007	70.3495	729.176	184.837	610.259	112.127	517.335	75.1952	530.236	180.334	803.881	119.771
IYO_002800	50S ribosomal protein L14 [Pseudomonas syringae pv. actinidiae ICMP 18884]	1676.51	454.533	3.67261	381.789	66.9585	382.521	68.6405	564.289	126.185	814.928	357.988	645.245	114.145	830.487	90.5487	780.151	153.05	663.774	73.7753
IYO_002805	50S ribosomal protein L24 [Pseudomonas syringae pv. actinidiae ICMP 18884]	2327.87	504.687	142.041	491.26	143.558	462.83	98.7306	615.883	42.508	929.542	118.725	762.1	21.2148	1163.7	283.879	850.598	153.284	1008.13	105.596
IYO_002810	50S ribosomal protein L5 [Pseudomonas syringae pv. actinidiae ICMP 18884]	1967.01	487.585	54.2351	472.452	59.2745	556.006	53.2027	585.106	54.6017	1008.17	431.31	1015.79	121.496	1374.21	126.344	808.139	215.571	972.941	161.631
IYO_002815	30S ribosomal protein S14 [Pseudomonas syringae pv. actinidiae ICMP 18884]	1988.44	329.319	83.0022	335.645	152.884	286.268	106.832	480.054	88.657	795.84	209.947	646.243	91.6615	894.396	149.598	570.128	139.411	1069.33	86.4628
IYO_002820	30S ribosomal protein S8 [Pseudomonas syringae pv. actinidiae ICMP 18884]	3455.21	592.231	82.076	413.405	57.244	796.433	128.752	1230.44	172.815	1103.2	401.791	1143.34	196.408	1485.76	353.256	1152.14	188.919	1711.13	36.1393
IYO_002825	50S ribosomal protein L6 [Pseudomonas syringae pv. actinidiae ICMP 18884]	1244.11	387.944	33.423	395.048	62.7212	565.783	49.1266	875.233	80.7542	955.838	308.823	855.296	150.488	949.065	80.4842	761.147	88.5516	934.666	122.143
IYO_002830	50S ribosomal protein L18 [Pseudomonas syringae pv. actinidiae ICMP 18884]	813.552	310.315	14.0115	297.092	5.96226	329.791	51.2212	515.289	76.8064	705.163	228.158	521.507	42.3351	711.706	53.4314	440.363	254.432	655.599	100.225
IYO_002835	30S ribosomal protein S5 [Pseudomonas syringae pv. actinidiae ICMP 18884]	922.901	244.552	9.96732	293.771	63.1331	254.183	25.4523	446.837	64.9045	548.859	171.535	449.004	100.95	838.067	185.334	501.292	113.845	598.442	67.0812
IYO_002840	50S ribosomal protein L30 [Pseudomonas syringae pv. actinidiae ICMP 18884]	1017.18	494.597	142.219	463.053	132.324	453.156	106.507	609.493	95.264	804.393	290.446	630.243	95.7506	1143.35	249.203	541.81	284.034	728.553	63.6619
IYO_002845	50S ribosomal protein L15 [Pseudomonas syringae pv. actinidiae ICMP 18884]	1028.27	417.895	76.1707	409.203	63.9049	353.381	17.0248	599.099	113.949	763.235	417.825	544.655	105.829	971.587	162.548	687.158	137.916	824.794	47.8353
IYO_002850	preprotein translocase subunit SecY [Pseudomonas syringae pv. actinidiae ICMP 18884]	930.308	364.186	68.7548	296.916	77.9102	391.119	10.8474	593.918	35.2471	822.756	285.555	736.261	109.039	1003.64	124.396	792.334	98.0912	892.841	21.081
IYO_002855	30S ribosomal protein S13 [Pseudomonas syringae pv. actinidiae ICMP 18884]	1790.67	553.072	56.7834	505.711	81.6515	637.122	123.641	740.855	123.132	941.729	340.477	946.801	212.413	1265.16	204.217	947.916	335.905	1329.8	106.829
IYO_002860	30S ribosomal protein S11 [Pseudomonas syringae pv. actinidiae ICMP 18884]	1130.03	499.961	46.5101	579.789	44.1771	517.067	44.3032	753.151	187.349	1001.27	459.605	761.853	169.547	1022.25	346.165	720.898	221.131	811.574	25.7109
IYO_002865	30S ribosomal protein S4 [Pseudomonas syringae pv. actinidiae ICMP 18884]	1076.23	384.196	8.3164	336.927	8.66456	389.874	45.5927	512.381	30.3891	741.91	219.618	525.877	80.5057	860.168	41.896	462.047	220.746	759.53	68.9763
IYO_002870	DNA-directed RNA polymerase subunit alpha [Pseudomonas syringae pv. actinidiae ICMP 18884]	1147.89	481.754	89.9809	466.552	105.119	521.49	39.0791	692.416	30.8686	936.251	303.084	823.577	106.644	972.48	117.086	877.313	24.9674	809.468	45.7333
IYO_002875	50S ribosomal protein L17 [Pseudomonas syringae pv. actinidiae ICMP 18884]	1431.45	397.831	63.0795	432.949	97.0123	409.459	75.0186	541.891	37.3412	766.449	185.159	649.227	242.326	821.652	72.8298	737.035	250.985	1056.16	34.0645
IYO_002880	bacterioferritin [Pseudomonas syringae pv. actinidiae ICMP 18884]	3911.97	696.833	18.3374	462.51	51.3049	815.882	62.9162	873.699	90.7214	1252.03	61.086	1327.3	260.39	1246.42	167.977	1340.88	89.9524	1455.26	292.925
IYO_002885	excinuclease ABC subunit A [Pseudomonas syringae pv. actinidiae ICMP 18884]	120.564	43.3303	2.7104	35.429	2.46744	72.1015	9.32376	69.2177	12.9423	68.9527	11.6889	65.5592	7.38551	62.4217	7.07418	55.418	13.7683	64.6612	3.11937
IYO_002890	MFS transporter [Pseudomonas syringae pv. actinidiae ICMP 18884]	197.211	98.2985	5.33861	103.021	30.8781	148.417	20.5092	130.262	11.1799	121.662	23.766	99.276	4.77089	93.85	17.7232	75.8372	5.98155	128.798	12.6809
IYO_002895	single-stranded DNA-binding protein [Pseudomonas syringae pv. actinidiae ICMP 18884]	517.841	330.912	51.6511	303.043	25.6905	398.624	88.114	326.585	11.9199	483.288	63.6517	276.836	80.7493	272.119	34.6744	178.271	57.0127	301.824	20.0281
IYO_002900	hypothetical protein IYO_002900 [Pseudomonas syringae pv. actinidiae ICMP 18884]	141.746	73.8945	26.9511	41.2452	25.3912	198.005	33.8684	174.855	40.0248	189.767	56.2492	41.3635	27.0864	214.784	42.6891	97.2003	76.1629	106.348	23.3006
IYO_002905	inositol monophosphatase [Pseudomonas syringae pv. actinidiae ICMP 18884]	90.5405	39.5865	11.5758	55.5545	4.67901	38.7625	7.66112	27.9835	15.2008	52.8368	31.7196	33.5753	23.2167	65.7365	3.7511	31.9762	6.74931	27.1755	8.78953
IYO_002910	glycerophosphodiester phosphodiesterase [Pseudomonas syringae pv. actinidiae ICMP 18884]	22.565	24.2275	1.55916	23.789	10.3951	10.6882	1.05803	12.865	3.97295	5.4055	6.64014	12.9795	15.9441	9.22517	11.3322	21.4307	14.016	8.86383	3.62958
IYO_002915	glycerol-3-phosphate ABC transporter ATP-bindingprotein [Pseudomonas syringae pv. actinidiae ICMP 18884]	11.82	6.81633	0.886105	12.2512	4.03917	7.02817	6.19807	9.5265	5.02796	6.99467	4.45736	8.9465	5.49669	7.22933	4.62776	11.6402	14.2988	3.819	2.48107
IYO_002920	ABC transporter permease [Pseudomonas syringae pv. actinidiae ICMP 18884]	10.276	0	0	13.1153	4.59164	2.77567	3.40964	8.22767	4.28502	5.64767	3.87856	11.2387	13.8056	10.4695	12.8608	0	0	14.6242	5.75281
IYO_002925	glycerol-3-phosphate transporter permease [Pseudomonas syringae pv. actinidiae ICMP 18884]	10.0435	3.76983	4.63088	4.4115	2.72856	5.58417	3.42999	11.7948	8.04135	5.461	6.70832	11.2387	13.8056	3.717	4.56598	7.01683	5.1163	17.8423	5.73739
IYO_002930	glycerol-3-phosphate ABC transporter substrate-binding protein [Pseudomonas syringae pv. actinidiae ICMP 18884]	11.8695	17.1198	11.5023	44.0545	28.1225	10.242	2.75689	38.8628	5.2634	27.6738	20.3809	11.5648	0.118964	50.9335	11.8037	42.253	4.6777	52.3975	19.8973
IYO_002935	NagC family transcriptional regulator [Pseudomonas syringae pv. actinidiae ICMP 18884]	33.782	54.3143	11.7319	65.7785	27.653	78.903	16.2364	96.0903	10.0872	74.144	14.5176	57.2812	30.6672	24.5048	7.83029	72.5533	18.9282	88.7432	39.9816
IYO_002940	hypothetical protein IYO_002940 [Pseudomonas syringae pv. actinidiae ICMP 18884]	188.674	328.451	52.4984	235.003	41.3343	260.406	70.531	249.44	60.0213	265.565	20.5602	175.066	23.556	126.602	4.94812	224.535	87.1911	276.377	40.4908
IYO_002945	hypothetical protein IYO_002945 [Pseudomonas syringae pv. actinidiae ICMP 18884]	147.187	127.19	2.74495	102.943	32.7016	120.62	62.693	94.0192	18.9433	157.38	47.6208	182.407	73.9509	79.5415	48.9273	113.028	40.6492	131.006	52.0153
IYO_002950	short-chain dehydrogenase [Pseudomonas syringae pv. actinidiae ICMP 18884]	95.958	70.1858	26.2745	43.2025	3.87718	68.1718	12.3289	70.9723	7.66263	64.4752	9.75248	51.2623	7.47868	97.8823	24.2083	38.4058	15.3871	63.095	18.2698
IYO_002955	hypothetical protein IYO_002955 [Pseudomonas syringae pv. actinidiae ICMP 18884]	16.6075	8.509	10.4525	22.92	17.0273	23.6672	15.4312	22.7175	6.58313	20.115	13.2623	18.4852	22.7073	18.8838	23.197	16.2697	19.9857	0	0
IYO_002960	ligand-gated channel [Pseudomonas syringae pv. actinidiae ICMP 18884]	13.033	16.002	5.17281	22.097	5.16347	14.6023	5.09978	25.7933	7.01991	21.1343	9.94143	27.8953	5.29424	28.084	12.6581	24.2025	6.46423	22.2293	5.06624
IYO_002965	biopolymer transporter ExbD [Pseudomonas syringae pv. actinidiae ICMP 18884]	6.8695	8.321	5.90071	12.0052	7.56763	10.0903	6.66616	12.4388	8.57935	14.6807	9.13666	36.8578	26.3953	28.912	18.7998	20.3732	12.545	19.7385	17.2466
IYO_002970	flagellar motor protein MotA [Pseudomonas syringae pv. actinidiae ICMP 18884]	8.0335	9.267	2.96	12.8243	0.621993	15.2913	11.473	18.9827	7.61346	9.8765	6.08824	28.262	22.8653	14.6612	10.2078	15.0022	9.97252	23.6175	5.73176
IYO_002975	energy transducer TonB [Pseudomonas syringae pv. actinidiae ICMP 18884]	16.3075	43.4725	34.1525	9.56717	11.7524	14.7437	9.22877	13.8725	17.041	9.35133	11.4872	0	0	17.3072	21.2602	55.3342	67.9728	13.1997	16.2145
IYO_002980	hypothetical protein IYO_002980 [Pseudomonas syringae pv. actinidiae ICMP 18884]	16.2245	27.5338	7.62307	12.8053	7.9955	16.5937	3.18965	12.8493	10.1543	17.6645	4.81392	0	0	9.017	11.0765	7.62217	9.36311	32.4095	7.25408
IYO_002985	arylesterase [Pseudomonas syringae pv. actinidiae ICMP 18884]	49.1225	22.64	10.2033	12.4032	7.94263	89.082	45.652	99.492	32.3163	68.7405	26.0659	54.4713	13.0239	63.4012	10.1074	52.788	32.4246	82.161	18.3795
IYO_002990	mechanosensitive ion channel protein [Pseudomonas syringae pv. actinidiae ICMP 18884]	25.3945	13.223	2.71711	5.96383	1.63214	26.7177	2.91424	19.6117	4.41189	10.1595	4.05937	12.911	7.93049	16.773	11.2072	27.3282	21.7297	20.9895	2.82339
IYO_002995	dTDP-4-dehydrorhamnose reductase [Pseudomonas syringae pv. actinidiae ICMP 18884]	153.273	66.4838	8.62276	76.1915	8.74187	79.7867	19.0203	59.0038	10.388	75.0672	40.609	61.3365	17.8893	48.107	24.0221	46.233	29.4692	77.9143	18.3684
IYO_003000	NAD-dependent dehydratase [Pseudomonas syringae pv. actinidiae ICMP 18884]	85.4655	47.4683	8.04053	52.4327	6.07129	56.4382	14.7721	61.7997	11.3676	36.5237	23.9687	90.0192	33.5978	70.755	26.3453	58.638	15.332	93.0592	5.47749
IYO_003005	membrane protein [Pseudomonas syringae pv. actinidiae ICMP 18884]	2705.69	72.7643	41.2701	89.6942	15.5591	48.3115	17.0135	90.1473	8.07752	90.3823	7.72803	111.669	28.8989	96.7703	34.9032	152.017	59.6789	83.1802	4.83981
IYO_003010	lipoprotein [Pseudomonas syringae pv. actinidiae ICMP 18884]	397.316	75.517	19.0417	68.1842	16.3621	60.5805	6.80356	85.5917	14.3676	146.751	5.27028	89.5573	5.80063	110.038	39.2079	129.283	52.07	101.757	50.4249
IYO_003015	peptide ABC transporter permease [Pseudomonas syringae pv. actinidiae ICMP 18884]	116.602	32.5192	9.29065	22.8318	4.56936	48.446	13.6947	19.8787	11.0237	27.3978	2.62793	23.5672	11.2833	38.7832	7.94701	11.2045	8.33434	22.8968	4.23566
IYO_003020	methionine ABC transporter ATP-binding protein [Pseudomonas syringae pv. actinidiae ICMP 18884]	122.659	15.3585	2.28896	49.854	15.6378	26.81	13.5622	25.739	12.099	12.1517	8.11717	17.2585	11.1825	30.0627	6.54952	0	0	5.94583	3.86266
IYO_003025	zinc-binding protein [Pseudomonas syringae pv. actinidiae ICMP 18884]	640.093	80.8365	18.0364	133.239	16.2885	124.979	19.157	102.861	26.0262	80.9377	41.6769	126.244	30.9556	105.721	39.1411	83.2343	57.8283	84.6958	41.4198
IYO_003030	hypothetical protein IYO_003030 [Pseudomonas syringae pv. actinidiae ICMP 18884]	704.725	164.733	26.6043	212.101	35.216	441.687	110.942	619.427	89.308	671.913	225.702	390.112	133.548	360.512	25.3816	365.386	99.7986	593.605	128.219
IYO_003035	hypothetical protein IYO_003035 [Pseudomonas syringae pv. actinidiae ICMP 18884]	288.113	188.195	34.5305	137.802	22.9364	267.941	73.0386	327.591	98.5414	315.233	61.2016	152.097	65.2052	203.784	79.5604	252.02	66.2575	192.086	17.6463
IYO_003040	thioredoxin [Pseudomonas syringae pv. actinidiae ICMP 18884]	244.911	110.54	6.26389	87.3877	19.2225	109.272	10.1032	103.942	8.45712	96.991	23.0318	87.9305	23.062	64.9788	10.2964	58.1953	24.5884	104.002	10.7523
IYO_003045		25.287	30.0387	18.6461	33.0788	4.76895	27.9418	6.59405	9.82033	4.03264	20.8512	5.07256	49.1532	39.5902	3.5725	4.38848	6.0395	7.41895	10.2338	4.11473
IYO_003050	lipoprotein [Pseudomonas syringae pv. actinidiae ICMP 18884]	61.404	52.7868	14.1667	50.4278	18.7174	51.5062	7.60211	26.9747	16.7066	32.5075	31.8638	16.4238	11.691	51.1893	6.94385	23.4853	21.2707	48.6343	11.6402
IYO_003055	NrdR family transcriptional regulator [Pseudomonas syringae pv. actinidiae ICMP 18884]	145.625	21.0817	10.3498	33.8117	8.99329	62.6797	18.5435	34.135	12.1375	39.5955	13.0962	58.4223	42.8466	52.456	24.9026	35.4885	21.8524	56.1305	8.34508
IYO_003060	diaminohydroxyphosphoribosylaminopyrimidine deaminase [Pseudomonas syringae pv. actinidiae ICMP 18884]	77.6175	57.742	13.8073	44.8133	9.03118	45.7125	10.2863	47.6798	0.698359	60.2788	10.3228	54.4427	3.19569	30.8267	4.39762	20.3785	6.39542	64.4035	16.9311
IYO_003065	riboflavin synthase subunit alpha [Pseudomonas syringae pv. actinidiae ICMP 18884]	202.714	77.1347	19.1126	101.619	1.42454	58.4505	18.3831	65.1262	9.22873	59.8813	10.7945	82.422	40.1208	63.9267	27.2211	109.791	36.6542	61.3695	21.0366
IYO_003070	3,4-dihydroxy-2-butanone 4-phosphate synthase [Pseudomonas syringae pv. actinidiae ICMP 18884]	132.183	44.3793	24.5551	69.442	19.8274	58.3565	19.5969	70.7343	3.01366	63.13	3.92318	31.8612	10.3933	72.586	3.39719	30.8453	25.7225	78.4123	12.829
IYO_003075	6,7-dimethyl-8-ribityllumazine synthase [Pseudomonas syringae pv. actinidiae ICMP 18884]	273.446	117.118	29.8864	132.753	26.3647	156.087	14.912	166.947	34.3314	133.222	50.5241	139.305	57.3668	78.9813	49.5128	241.444	58.8153	269.093	65.3235
IYO_003080	antitermination protein NusB [Pseudomonas syringae pv. actinidiae ICMP 18884]	216.762	147.534	27.223	142.887	14.348	112.487	5.40978	170.821	39.5215	135.382	33.7483	99.2463	32.075	150.75	15.5166	173.964	44.9651	178.39	39.638
IYO_003085	thiamine monophosphate kinase [Pseudomonas syringae pv. actinidiae ICMP 18884]	35.017	17.9478	2.53466	24.4407	9.35454	24.5825	6.20106	29.4112	6.28342	15.9948	5.6661	25.7587	16.6767	23.1325	15.5477	26.6792	7.21738	32.2612	6.70487
IYO_003090	GTP cyclohydrolase [Pseudomonas syringae pv. actinidiae ICMP 18884]	152.602	104.746	27.1314	94.6843	14.658	133.962	16.872	96.4032	17.6811	76.053	28.0901	144.165	1.48473	144.65	49.2585	150.434	60.733	212.576	36.417
IYO_003095	MFS transporter [Pseudomonas syringae pv. actinidiae ICMP 18884]	114.835	168.944	48.6631	105.447	18.9448	57.9215	10.5835	93.7068	30.6994	113.225	40.5059	77.2943	31.1873	163.479	59.9545	98.1467	56.5505	146.525	60.86
IYO_003100	1-deoxy-D-xylulose-5-phosphate synthase [Pseudomonas syringae pv. actinidiae ICMP 18884]	165.144	80.334	11.6908	78.0093	10.3426	105.78	40.1801	92.9253	10.7509	89.9783	15.3587	83.2172	33.6249	57.884	10.4415	67.0355	33.2224	94.9403	13.1408
IYO_003105	geranyl transferase [Pseudomonas syringae pv. actinidiae ICMP 18884]	71.333	54.33	2.9961	60.2048	9.58108	67.62	16.9215	55.6017	15.6169	65.6397	30.9762	55.6462	17.9912	37.5988	6.12314	71.1542	47.6896	60.6875	9.68336
IYO_003110	exodeoxyribonuclease VII small subunit [Pseudomonas syringae pv. actinidiae ICMP 18884]	249.256	114.913	14.8533	96.8542	20.3408	146.668	40.4672	82.4217	45.9423	98.9595	70.3492	80.4488	24.65	147.218	15.4692	37.6672	23.8651	90.8378	34.2825
IYO_003115	cystathionine beta-lyase [Pseudomonas syringae pv. actinidiae ICMP 18884]	46.5185	18.7065	6.41123	21.2497	8.93319	14.3945	10.0756	21.921	7.3181	26.1317	5.32057	31.8812	16.4498	35.8045	22.4078	18.985	8.77261	16.598	4.51348
IYO_003120	hypothetical protein IYO_003120 [Pseudomonas syringae pv. actinidiae ICMP 18884]	26.578	21.6078	1.23422	22.577	12.8155	21.0212	4.13182	24.0557	9.5098	10.6222	8.68549	4.882	5.99707	11.3698	13.9668	3.8445	4.7226	25.3468	7.30152
IYO_003125	S-transferase [Pseudomonas syringae pv. actinidiae ICMP 18884]	83.2235	81.1195	23.4884	129.986	43.6464	114.093	34.9905	86.3173	4.07039	90.7708	20.457	117.435	7.38344	127.599	32.7845	44.7148	10.1318	49.2815	9.20231
IYO_003130	endonuclease DDE [Pseudomonas syringae pv. actinidiae ICMP 18884]	3.4685	1.48733	1.82705	1.45317	1.78508	2.76717	1.73208	1.06283	1.30559	2.01067	2.46991	0	0	0	0	5.19083	6.37644	0	0
IYO_003135	ABC transporter permease [Pseudomonas syringae pv. actinidiae ICMP 18884]	92.888	59.6985	18.1659	69.6428	13.1003	59.6585	8.80698	52.3995	10.3685	59.8642	14.915	54.2358	10.6181	69.6048	7.26589	56.222	17.4136	42.1273	8.93306
IYO_003140	ABC transporter ATP-binding protein [Pseudomonas syringae pv. actinidiae ICMP 18884]	47.6875	24.6	3.51131	26.8242	7.91112	36.4788	9.83507	22.3078	4.83553	42.0378	9.13122	7.12567	8.7532	39.3398	32.539	35.111	21.6199	22.6607	6.42395
IYO_003145	Appr-1-p processing protein [Pseudomonas syringae pv. actinidiae ICMP 18884]	294.171	186.272	32.849	219.968	16.1115	236.843	55.4745	224.12	25.4869	197.46	39.9077	122.548	16.6769	188.314	36.037	158.591	23.7806	194.963	21.1277
IYO_003150	hypothetical protein IYO_003150 [Pseudomonas syringae pv. actinidiae ICMP 18884]	298.576	232.731	23.6198	252.347	25.7	274.994	61.7659	231.075	55.559	298.664	30.5828	164.307	52.486	259.695	56.2646	238.06	57.8963	262.131	14.0599
IYO_003155	hypothetical protein IYO_003155 [Pseudomonas syringae pv. actinidiae ICMP 18884]	189.183	461.686	2.6575	321.864	64.0827	268.077	70.3305	337.428	85.085	266.19	53.3135	195.626	57.5816	290.727	147.001	240.333	88.1395	279.088	35.8086
IYO_003160	nuclease [Pseudomonas syringae pv. actinidiae ICMP 18884]	144.968	165.065	18.9144	128.789	14.0942	121.803	20.6757	129.431	9.02233	141.747	41.5062	134.407	20.3332	81.4465	17.8133	164.348	12.4771	186.699	22.8484
IYO_003165	transcriptional regulator [Pseudomonas syringae pv. actinidiae ICMP 18884]	44.118	32.5685	15.3251	16.0902	2.46309	31.185	7.16069	18.9608	8.48702	15.2105	5.55672	16.7088	14.7496	10.933	6.99864	11.0435	8.73204	21.2973	15.6606
IYO_003170	inorganic pyrophosphatase [Pseudomonas syringae pv. actinidiae ICMP 18884]	954.451	502.33	65.7353	469.027	29.2805	411.166	58.6498	354.494	56.55	297.561	91.6823	409.086	99.1863	256.586	66.0957	332.122	55.7025	322.888	89.702
IYO_003175	zinc-dependent peptidase [Pseudomonas syringae pv. actinidiae ICMP 18884]	42.371	48.8522	10.3666	52.6947	16.4346	41.5877	8.64542	37.27	11.78	35.1907	8.4162	58.0465	3.75961	12.781	9.23703	20.5797	14.1261	33.7675	5.37129
IYO_003180	hypothetical protein IYO_003180 [Pseudomonas syringae pv. actinidiae ICMP 18884]	42.746	46.4615	6.87921	64.1638	20.1404	41.3325	17.4857	33.2715	9.45652	36.7622	8.08568	49.5425	12.005	34.9562	22.4197	25.4665	15.6812	58.379	7.25455
IYO_003185		171.176	273.859	52.578	228.127	22.2577	163.222	44.4027	157.971	41.3999	194.164	62.1137	113.768	42.6688	204.556	61.1806	183.949	46.1518	247.848	38.6088
IYO_003190	ethanolamine ammonia-lyase [Pseudomonas syringae pv. actinidiae ICMP 18884]	61.0625	63.7287	8.39795	71.6637	7.7468	60.8935	34.9003	52.8492	22.2215	41.869	9.92123	65.4318	37.857	57.3782	19.9396	46.3703	18.8785	54.572	13.4289
IYO_003195	ethanolamine ammonia-lyase [Pseudomonas syringae pv. actinidiae ICMP 18884]	108.962	106.163	30.6374	79.572	20.5172	69.1807	6.71706	110.338	5.66866	86.0648	26.3552	60.1998	22.9442	66.9517	34.2581	86.046	13.6727	86.1792	6.57067
IYO_003200	aldehyde dehydrogenase [Pseudomonas syringae pv. actinidiae ICMP 18884]	148.208	409.014	40.43	530.695	32.3946	379.323	69.1512	394.618	89.9127	301.284	60.0626	286.954	61.8268	203.081	45.6934	179.091	21.7287	177.41	20.4984
IYO_003205	hypothetical protein IYO_003205 [Pseudomonas syringae pv. actinidiae ICMP 18884]	100.011	67.9723	32.9101	29.6767	3.61696	58.8712	28.2279	33.273	20.7842	73.5382	39.4641	80.597	48.7724	52.8055	32.4813	84.9342	9.61934	73.8538	30.2848
IYO_003210	UDP-N-acetylmuramate:L-alanyl-gamma-D-glutamyl- meso-diaminopimelate ligase [Pseudomonas syringae pv. actinidiae ICMP 18884]	165.486	65.2397	9.06404	77.9192	30.007	101.356	22.5306	79.3578	16.0041	124.495	14.102	89.6893	15.2945	67.2038	22.6807	67.6925	12.7793	45.7738	1.65361
IYO_003215	aromatic acid decarboxylase [Pseudomonas syringae pv. actinidiae ICMP 18884]	113.456	54.0423	25.3692	72.468	17.3212	117.136	26.9771	108.543	12.341	73.7707	11.8083	90.2815	31.5264	26.9663	17.2952	81.2763	61.0872	76.5385	18.9263
IYO_003220	lipoprotein [Pseudomonas syringae pv. actinidiae ICMP 18884]	119.408	65.9377	22.455	27.4888	3.36034	97.7163	9.08088	54.2303	8.87172	38.5778	24.8646	34.75	21.3503	55.1282	23.1123	80.6965	19.2177	57.5375	23.853
IYO_003225	nucleoside-diphosphate sugar epimerase [Pseudomonas syringae pv. actinidiae ICMP 18884]	152.849	226.069	13.4156	200.167	30.3633	245.783	15.1225	179.526	11.3759	196.961	14.2196	223.474	54.3939	119.048	15.5426	124.38	76.0844	113.459	29.8429
IYO_003230	peptidase C13 [Pseudomonas syringae pv. actinidiae ICMP 18884]	77.4925	115.781	2.93039	104.823	7.3576	74.5382	16.5558	67.3593	9.66334	65.1075	13.8043	52.888	8.37598	74.3972	8.97809	53.7033	6.66969	60.7937	7.6259
IYO_003235	dehydratase [Pseudomonas syringae pv. actinidiae ICMP 18884]	195.827	346.647	46.1888	322.462	13.2694	302.824	67.3629	410.576	35.3206	360.698	75.9275	255.37	60.4842	230.812	32.9139	266.448	74.5356	359.434	15.9245
IYO_003240	murein hydrolase transporter LrgA [Pseudomonas syringae pv. actinidiae ICMP 18884]	101.422	60.1242	33.442	49.4897	19.2314	56.7325	23.6746	21.664	4.69839	52.7018	9.42864	81.2587	65.3845	34.9385	27.8118	45.4607	27.9928	25.5332	20.0772
IYO_003245	membrane protein [Pseudomonas syringae pv. actinidiae ICMP 18884]	65.4235	24.1037	12.7857	40.883	14.3124	45.4143	5.72589	40.1085	10.0234	30.69	14.1379	65.4493	17.9768	30.7563	12.4563	43.1223	11.0112	31.0848	3.15858
IYO_003250	ATP-dependent protease [Pseudomonas syringae pv. actinidiae ICMP 18884]	180.658	123.307	28.8326	139.78	37.7701	187.549	31.8521	140.758	33.3537	179.844	61.6452	171.291	48.4087	181.358	22.1742	150.886	32.2723	142.76	23.7402
IYO_003255	lipoprotein [Pseudomonas syringae pv. actinidiae ICMP 18884]	133.396	85.4107	13.3652	58.5312	2.23781	162.933	3.04261	117.709	13.8962	115.022	41.8599	65.7272	24.6175	146.792	26.7789	80.6648	29.2203	99.863	3.44513
IYO_003260	lipoprotein [Pseudomonas syringae pv. actinidiae ICMP 18884]	86.5035	76.8738	23.3951	46.3353	11.636	105.316	31.2247	88.3868	10.1078	119.782	20.1358	131.649	16.8908	55.9118	6.83616	37.9447	30.0101	57.9208	8.73207
IYO_003265	SAM-dependent methyltransferase [Pseudomonas syringae pv. actinidiae ICMP 18884]	100.029	85.6937	45.1607	80.1465	30.246	165.126	38.9211	131.715	58.7509	124.231	23.7333	82.6668	28.9173	48.5402	9.40573	96.2177	44.658	77.94	25.0319
IYO_003270	pyrophosphatase [Pseudomonas syringae pv. actinidiae ICMP 18884]	195.364	174.723	15.562	140.632	66.7229	234.532	51.1924	204.404	34.8529	118.866	49.743	178.499	70.0254	139.442	50.6677	79.7842	55.0791	163.573	22.8296
IYO_003275	acyl dehydratase [Pseudomonas syringae pv. actinidiae ICMP 18884]	91.248	35.5458	9.97299	26.8237	18.3315	279.651	86.6949	284.366	20.7148	243.517	67.7023	138.724	27.6618	146.444	14.6066	107.297	14.9015	76.5242	8.03255
IYO_003280	3-ketoacyl-ACP reductase [Pseudomonas syringae pv. actinidiae ICMP 18884]	123.337	32.9125	13.9638	30.2415	10.191	362.369	78.0956	312.973	53.9259	252.595	74.5811	203.082	61.7842	194.136	55.8252	130.948	18.8396	127.331	9.51274
IYO_003285	acetyl-CoA acetyltransferase [Pseudomonas syringae pv. actinidiae ICMP 18884]	52.5545	24.1253	6.30686	21.7298	5.57633	163.218	36.3793	97.0738	10.2726	91.396	6.11998	79.2763	14.0943	71.3207	23.7372	95.34	43.2418	62.4767	5.50597
IYO_003290	hypothetical protein IYO_003290 [Pseudomonas syringae pv. actinidiae ICMP 18884]	79.81	8.07083	9.91425	20.7195	14.0585	27.8832	24.5891	26.106	5.79304	98.2472	8.32178	44.2625	28.568	59.8313	9.74594	147.269	90.9252	81.3857	35.9223
IYO_003295	hypothetical protein IYO_003295 [Pseudomonas syringae pv. actinidiae ICMP 18884]	27.335	22.9635	6.03843	20.0403	8.51503	11.4622	7.50026	22.7325	2.50939	26.636	5.51301	7.02817	4.317	11.9418	1.94448	11.8043	7.26861	18.6368	1.44177
IYO_003300	bile acid:sodium symporter [Pseudomonas syringae pv. actinidiae ICMP 18884]	86.285	36.9122	11.4245	39.356	15.869	50.0182	10.8722	53.27	6.63306	59.9833	7.96386	51.6768	7.14383	27.2978	10.6525	34.3932	11.5291	39.3153	13.4594
IYO_003305	kinase [Pseudomonas syringae pv. actinidiae ICMP 18884]	274.976	327.977	39.8075	341.768	11.3723	252.991	11.2791	219.004	11.8802	200.832	32.3157	245.386	52.8825	261.613	13.3302	185.863	16.7877	263.485	15.8603
IYO_003310	transcriptional regulator [Pseudomonas syringae pv. actinidiae ICMP 18884]	74.7975	92.0563	20.2959	74.6683	29.1985	151.188	45.295	196.746	63.6883	150.638	35.9636	166.331	14.201	28.173	18.0694	79.134	51.8284	96.1753	12.661
IYO_003315	metal ABC transporter ATPase [Pseudomonas syringae pv. actinidiae ICMP 18884]	42.8845	39.9602	11.3782	50.2218	5.67494	121.976	28.092	322.459	66.2876	66.134	13.9189	115.666	18.5138	64.5188	22.6997	80.9283	8.63184	46.4775	4.42591
IYO_003320	hypothetical protein IYO_003320 [Pseudomonas syringae pv. actinidiae ICMP 18884]	228.88	395.564	40.6972	241.647	30.664	236.655	79.5368	342.219	29.9869	358.043	146.314	448.219	24.6408	233.919	14.7605	406.877	76.5472	289.83	79.7304
IYO_003325	copper resistance protein CopZ [Pseudomonas syringae pv. actinidiae ICMP 18884]	63.631	357.609	31.8596	241.905	12.1346	1064.57	304.804	2632.17	146.497	716.305	273.745	1319.19	408.837	802.408	293.74	969.3	442.852	713.931	89.7404
IYO_003330	major facilitator transporter [Pseudomonas syringae pv. actinidiae ICMP 18884]	86.5745	26.3052	16.2756	24.9385	10.211	70.4898	8.99664	215.903	47.3587	41.0473	12.5915	31.0632	15.8594	49.4023	16.236	89.7528	31.4084	64.3593	11.206
IYO_003335	NADPH:quinone reductase [Pseudomonas syringae pv. actinidiae ICMP 18884]	153.608	85.1093	1.16117	62.5293	6.17917	79.2522	30.734	99.2808	11.9619	109.07	7.12691	102.015	36.3062	79.7007	13.6191	133.419	62.8449	77.185	12.6024
IYO_003340	LysR family transcriptional regulator [Pseudomonas syringae pv. actinidiae ICMP 18884]	25.458	21.3647	18.0257	5.49683	3.52	36.8988	12.6758	16.6302	4.32228	24.306	10.2783	16.0703	0.165483	19.45	15.525	18.2267	15.1996	24.6215	15.2265
IYO_003345	ArsR family transcriptional regulator [Pseudomonas syringae pv. actinidiae ICMP 18884]	81.3555	28.2535	6.97743	29.509	6.11002	45.8083	11.7841	37.782	15.1127	36.134	17.056	39.325	4.71095	53.937	18.0802	21.207	16.6773	33.9623	1.2499
IYO_003350	adenine deaminase [Pseudomonas syringae pv. actinidiae ICMP 18884]	231.762	203.996	27.5614	200.492	37.627	155.42	30.2861	145.924	34.881	122.798	38.8776	130.146	37.6892	136.398	45.8497	95.8477	57.0379	159.653	16.8248
IYO_003355	2OG-Fe(II) oxygenase [Pseudomonas syringae pv. actinidiae ICMP 18884]	31.4835	114.767	9.35341	106.831	25.7255	59.8613	19.9978	74.6148	20.917	77.586	7.37017	15.2228	10.7489	87.005	34.975	59.7332	16.9309	151.708	28.2698
IYO_003360	ABC transporter substrate-binding protein [Pseudomonas syringae pv. actinidiae ICMP 18884]	40.87	264.665	44.4213	172.573	25.7447	86.9322	12.3866	78.6957	18.285	110.729	30.3981	24.75	12.0416	133.694	32.0939	99.1405	37.6578	228.22	26.7724
IYO_003365	iron ABC transporter [Pseudomonas syringae pv. actinidiae ICMP 18884]	29.262	20.8793	8.31414	11.94	3.52169	24.861	5.35828	35.1643	14.0961	51.4613	26.3076	37.3983	13.1822	5.909	7.25864	17.5558	11.6463	14.8338	5.17266
IYO_003370	iron-dicitrate transporter subunit FecD [Pseudomonas syringae pv. actinidiae ICMP 18884]	36.6325	21.0373	5.09402	12.5453	10.2902	15.1043	16.2528	35.9178	4.05313	25.3302	7.0452	28.2783	16.0537	11.6882	7.49644	27.9942	3.09945	30.8342	5.24944
IYO_003375	iron ABC transporter [Pseudomonas syringae pv. actinidiae ICMP 18884]	55.401	65.1028	11.121	62.3542	6.58008	109.644	15.6409	98.72	28.0787	92.2732	25.5252	85.0655	38.6301	51.9818	30.1786	89.5148	9.06466	82.8073	4.03405
IYO_003380	iron-dicitrate transporter substrate-binding subunit [Pseudomonas syringae pv. actinidiae ICMP 18884]	9.8985	3.65783	4.4933	2.28767	2.81018	1.3625	1.6737	2.51817	2.10208	18.3955	11.6846	0	0	2.5405	3.12076	0	0	19.2647	15.3019
IYO_003385	calcium:proton antiporter [Pseudomonas syringae pv. actinidiae ICMP 18884]	35.1455	46.6903	20.4723	26.792	6.83652	47.6273	15.1094	31.306	4.33975	15.6245	9.6317	29.5123	10.2572	30.7503	19.2382	32.1047	20.011	48.4152	5.16729
IYO_003390		34.56	11.0295	3.46994	19.1307	0.722869	18.2637	5.59329	19.8758	7.33037	10.4127	3.32324	15.134	6.56112	20.8185	4.58656	16.6758	4.53133	8.84233	2.14743
IYO_003395	8-oxoguanine deaminase [Pseudomonas syringae pv. actinidiae ICMP 18884]	16.1185	16.935	2.28893	7.789	3.93355	13.6928	5.93401	14.457	4.32373	14.5973	6.63422	14.513	9.75479	10.2263	8.45828	17.0873	5.36251	14.8755	6.06926
IYO_003400	short-chain dehydrogenase [Pseudomonas syringae pv. actinidiae ICMP 18884]	214.954	188.973	17.6283	129.441	32.7568	535.686	82.7624	441.186	16.4529	392.169	82.7368	592.382	52.3864	338.751	41.662	385.597	25.6579	257.892	28.8599
IYO_003405	ABC transporter permease [Pseudomonas syringae pv. actinidiae ICMP 18884]	21.999	14.5512	10.3117	17.9512	5.25177	19.6518	13.4974	13.4467	5.37349	10.254	6.46383	7.89083	9.69314	8.633	5.52631	4.2675	5.24222	9.973	1.0904
IYO_003410		18.114	14.3467	9.1094	2.85367	3.50546	0	0	0	0	4.86567	5.97701	0	0	9.00533	11.0622	0	0	4.58883	5.63695
IYO_003415	transposase [Pseudomonas syringae pv. actinidiae ICMP 18884]	1.298	0	0	0.787667	0.967574	0	0	0	0	0.671667	0.825079	0	0	0	0	0	0	0.949833	1.16678
IYO_003420		17.351	31.5303	13.9713	15.7292	5.55215	12.9967	10.5204	7.09717	8.71819	22.0337	6.94646	13.0142	7.99408	10.4473	6.68775	18.9613	12.2165	38.7892	19.258
IYO_003425	ABC transporter [Pseudomonas syringae pv. actinidiae ICMP 18884]	12.8985	80.4833	6.56655	32.7678	14.856	13.6753	3.48268	23.109	3.99614	25.5693	1.40096	6.3645	7.81818	54.5347	6.73158	26.3653	9.70479	120.259	24.8329
IYO_003430	thymidylate synthase [Pseudomonas syringae pv. actinidiae ICMP 18884]	23.434	27.9677	6.44874	45.5707	12.7761	24.7193	8.85143	31.7868	15.0909	29.3553	10.1631	0	0	5.59433	6.87211	3.33	4.09059	39.6485	15.5695
IYO_003435	TetR family transcriptional regulator [Pseudomonas syringae pv. actinidiae ICMP 18884]	41.6345	67.5557	24.6688	73.028	10.4739	51.429	10.5985	60.0113	7.60843	36.3015	9.64675	67.8758	8.48263	27.9235	19.0029	89.114	10.362	79.3	19.2803
IYO_003440	xanthine permease XanP [Pseudomonas syringae pv. actinidiae ICMP 18884]	29.27	102.616	14.1141	65.4677	22.6599	34.7048	8.96125	40.8138	7.22925	37.1857	5.28193	15.9045	3.66745	79.0455	7.1831	22.8802	22.6817	67.2727	9.83969
IYO_003445	LysR family transcriptional regulator [Pseudomonas syringae pv. actinidiae ICMP 18884]	28.638	20.0437	3.88066	22.4083	13.7723	56.4668	17.4755	26.4998	9.20285	6.82417	8.38284	15.896	19.5267	10.1625	12.4837	14.3562	9.31562	10.9432	1.87578
IYO_003450	omega amino acid--pyruvate aminotransferase [Pseudomonas syringae pv. actinidiae ICMP 18884]	67.328	1561.72	68.1829	1476.75	225.803	1138.77	178.737	667.126	61.4336	644.299	82.5692	520.364	88.1015	496.914	48.8474	485.756	102.079	432.543	31.9588
IYO_003455	methylmalonate-semialdehyde dehydrogenase [Pseudomonas syringae pv. actinidiae ICMP 18884]	38.292	112.859	16.9819	33.1258	6.53773	37.3683	7.96275	26.0747	0.749499	26.9718	3.53099	31.3225	13.1865	31.9615	16.7319	5.52267	3.40062	21.9572	2.14637
IYO_003460		0	0	0	0	0	0	0	0	0	0	0	0	0	0	0	0	0	0	0
IYO_003465		0	0	0	0	0	0	0	0	0	0	0	0	0	0	0	0	0	0	0
IYO_003470		0	0	0	0	0	0	0	0	0	0	0	0	0	0	0	0	0	0	0
IYO_003475		0	0	0	0	0	0	0	0	0	0	0	0	0	0	0	0	0	0	0
IYO_003480		0.5975	0	0	0	0	0	0	0	0	0	0	0	0	0	0	0	0	0	0
IYO_003485	exodeoxyribonuclease V subunit gamma [Pseudomonas syringae pv. actinidiae ICMP 18884]	37.0105	34.6573	3.03024	27.4658	2.27215	26.6013	9.44446	24.6587	1.05151	25.0605	11.3274	25.5297	16.8454	28.8018	4.66248	36.0505	3.58266	34.4738	1.7986
IYO_003490	exodeoxyribonuclease V subunit beta [Pseudomonas syringae pv. actinidiae ICMP 18884]	26.893	30.1848	9.63663	40.1383	1.31358	21.349	7.15195	29.8455	9.30939	29.5837	7.19497	32.2445	6.03706	29.9178	6.31549	13.7573	9.68712	27.3427	3.61822
IYO_003495	exodeoxyribonuclease V subunit alpha [Pseudomonas syringae pv. actinidiae ICMP 18884]	33.6675	19.4053	4.50747	24.2408	5.80575	16.9937	7.21473	24.541	10.2581	29.6988	3.59484	26.1155	15.1781	15.4702	6.9729	15.7615	9.70528	20.4877	2.33805
IYO_003500	hypothetical protein IYO_003500 [Pseudomonas syringae pv. actinidiae ICMP 18884]	17.419	10.8438	2.67678	16.484	2.74637	13.2053	7.60004	10.554	3.20507	3.603	4.42594	5.4765	6.72736	17.725	11.3465	13.5183	9.33235	10.1607	9.24429
IYO_003505	hypothetical protein IYO_003505 [Pseudomonas syringae pv. actinidiae ICMP 18884]	39.999	4.31367	5.29893	4.865	3.11542	16.3023	8.72991	13.572	1.07683	8.7815	2.39307	4.81183	5.91088	26.5467	8.48275	4.11417	5.05386	10.4847	2.6672
IYO_003510		0.767	0	0	0	0	0.289667	0.355828	0.199667	0.245271	0.330333	0.405783	0	0	0	0	0	0	0	0
IYO_003515	hypothetical protein IYO_003515 [Pseudomonas syringae pv. actinidiae ICMP 18884]	10.5855	0	0	3.32767	4.08772	0	0	3.217	3.95178	0	0	0	0	6.3665	7.82064	0	0	0	0
IYO_003520	type IV secretion protein Rhs [Pseudomonas syringae pv. actinidiae ICMP 18884]	12.5625	1.27917	0.812097	2.32667	1.54379	4.8305	2.96706	6.16167	4.3025	5.30417	0.449149	2.43033	2.98543	5.57233	0.755955	7.21783	5.5012	6.111	2.32042
IYO_003525	HopQ1	53.594	96.9465	8.1091	165.001	24.2456	163.306	35.6234	232.55	24.3891	146.757	42.838	86.4558	15.5574	131.567	44.5413	79.6438	23.9551	168.679	37.7754
IYO_003530	HopD1	53.532	99.2618	18.3525	212.291	32.5875	183.985	23.8746	229.509	31.2327	216.58	84.0962	156.441	19.3342	170.36	34.7152	124.26	12.0713	156.312	14.988
IYO_003535	carbon storage regulator CsrA [Pseudomonas syringae pv. actinidiae ICMP 18884]	196.179	84.3533	8.94894	174.633	35.1949	163.828	82.6218	200.468	9.80574	214.435	43.8844	62.5473	21.7848	195.246	71.7811	247.253	96.034	144.074	47.9743
IYO_003540	ATPase AAA [Pseudomonas syringae pv. actinidiae ICMP 18884]	63.9555	76.8095	8.31332	109.692	12.711	92.8503	38.2142	65.656	12.9121	90.279	30.0543	86.0728	51.2523	19.0332	18.3512	70.2788	7.78407	122.553	17.4473
IYO_003545	SanC [Pseudomonas syringae pv. actinidiae ICMP 18884]	33.568	33.9557	14.399	88.201	20.76	56.2512	28.0946	56.4277	21.7187	51.0885	24.0288	30.2473	9.60067	15.1733	18.639	35.6943	16.9875	63.4588	18.1576
IYO_003550	adenosylmethionine-8-amino-7-oxononanoate aminotransferase [Pseudomonas syringae pv. actinidiae ICMP 18884]	56.875	33.3398	5.32512	62.2075	8.37829	71.8693	14.9663	50.6728	15.2851	62.4217	20.8423	32.6372	9.70558	78.0135	23.8489	29.2617	1.99336	53.4953	6.36099
IYO_003555	sulfotransferase [Pseudomonas syringae pv. actinidiae ICMP 18884]	40.681	32.7492	12.2079	70.5787	17.8979	34.9738	14.3325	60.0325	17.4826	56.156	23.2615	69.8053	34.7201	70.3497	13.6299	36.366	26.5165	75.5468	11.3989
IYO_003560	clavaminate synthase [Pseudomonas syringae pv. actinidiae ICMP 18884]	46.9065	43.3275	10.7766	92.1723	19.4848	45.4087	6.60354	80.2452	6.84203	110.732	27.5088	35.6777	25.4156	87.9617	39.9727	42.2492	25.9618	60.8388	20.6115
IYO_003565	phosphoglycerate mutase [Pseudomonas syringae pv. actinidiae ICMP 18884]	134.696	29.1188	5.30349	115.481	26.5331	94.4672	28.5443	188.379	12.5961	105.779	21.9382	34.0992	21.2859	143.362	52.5306	72.909	23.0122	149.003	33.7529
IYO_003570	avrD1	38.22	99.3778	36.9828	432.149	35.468	412.604	168.017	687.097	65.6954	492.561	143.58	240.088	44.8521	419.862	102.683	264.325	165.927	703.797	173.949
IYO_003575		132.153	229.072	31.2196	255.316	49.645	193.01	16.7707	204.477	24.9742	134.288	14.6495	133.237	38.8668	154.39	44.5373	152.422	45.7368	128.827	25.4069
IYO_003580	plasmid stability protein StbB [Pseudomonas syringae pv. actinidiae ICMP 18884]	226.216	355.338	22.5729	283.074	34.1181	267.9	16.4739	329.871	64.6496	151.4	15.0375	194.471	21.9152	247.003	131.337	235.468	18.9302	172.081	16.7899
IYO_003585	plasmid stability protein stbC [Pseudomonas syringae pv. actinidiae ICMP 18884]	454.285	670.666	71.2539	411.191	57.304	576.632	40.4562	666.068	95.8295	803.627	141.106	1055.6	77.4202	1072.05	112.852	1335.93	222.203	884.412	207.157
IYO_003590	phosphonate ABC transporter ATPase [Pseudomonas syringae pv. actinidiae ICMP 18884]	364.512	262.176	22.1616	180.35	31.4992	155.116	39.4808	238.777	7.64515	188.2	23.0372	251.916	66.4262	148.326	39.6624	230.965	75.269	180.44	34.2794
IYO_003595	hypothetical protein IYO_003595 [Pseudomonas syringae pv. actinidiae ICMP 18884]	493.857	299.725	37.8755	155.404	43.2577	221.231	61.996	424.054	33.68	165.596	73.7048	270.507	112.282	422.454	154.242	366.978	119.34	377.489	41.7462
IYO_003600	hypothetical protein IYO_003600 [Pseudomonas syringae pv. actinidiae ICMP 18884]	65.625	326.787	48.5609	925.542	63.6935	696.726	185.557	1015.71	138.09	621.38	91.3014	332.591	83.6752	431.566	154.012	251.178	66.2179	465.274	70.1395
IYO_003605	hypothetical protein IYO_003605 [Pseudomonas syringae pv. actinidiae ICMP 18884]	79.9325	55.9832	8.31525	13.0285	8.34292	59.1352	34.4058	53.702	38.7693	42.4062	18.1958	25.7622	31.6464	17.041	20.9332	21.1442	13.0188	99.3945	35.2669
IYO_003610	endonuclease DDE [Pseudomonas syringae pv. actinidiae ICMP 18884]	2.722	2.1465	1.31839	7.4825	0.914775	2.6905	1.6871	10.713	4.70331	4.54467	2.86475	2.39283	2.93937	0	0	0	0	1.602	0.98416
IYO_003615	virulence surface antigen protein [Pseudomonas syringae pv. actinidiae ICMP 18884]	92.6455	147.825	27.7881	122.697	24.5844	79.7907	46.828	95.6265	9.24729	91.824	51.6309	103.241	21.2217	89.819	48.1964	109.666	30.3934	125.168	10.0874
IYO_003620	transposase [Pseudomonas syringae pv. actinidiae ICMP 18884]	50.073	37.9938	15.7671	29.6205	25.3466	39.1077	13.9161	19.3895	11.9138	0	0	32.5262	39.9553	17.5467	11.2338	26.0253	31.9696	20.2577	2.23683
IYO_003625	endonuclease DDE [Pseudomonas syringae pv. actinidiae ICMP 18884]	2.651	1.09733	1.34797	0	0	0	0	0.531667	0.653102	0.8785	1.07915	0	0	0	0	2.10167	2.5817	0	0
IYO_003630	type III chaperone protein ShcF [Pseudomonas syringae pv. actinidiae ICMP 18884]	36.6935	35.8977	17.4306	28.2743	11.5258	22.7053	27.8913	64.7018	23.6394	12.6153	15.4967	0	0	49.1808	6.47887	18.842	14.7658	32.5788	21.2809
IYO_003635	HopX3	53.141	93.3862	30.2871	67.8588	31.7803	70.609	31.4491	65.5982	14.9841	33.7238	0.634317	63.59	25.5895	107.133	34	59.7282	17.1136	88.1792	4.73865
IYO_003640	integrase [Pseudomonas syringae pv. actinidiae ICMP 18884]	683.708	351.239	85.9973	270.149	28.1534	472.595	27.9754	344.945	16.5848	346.343	58.0323	338.871	73.2142	254.416	40.5104	347.437	29.1058	283.059	33.1829
IYO_003645	integrase [Pseudomonas syringae pv. actinidiae ICMP 18884]	155.049	99.3397	8.63674	82.3813	16.1306	126.047	10.6087	114.012	11.5945	74.6908	5.43972	73.1223	2.54407	83.5972	22.3452	79.7113	13.5939	68.6435	3.0832
IYO_003650	ATPase AAA [Pseudomonas syringae pv. actinidiae ICMP 18884]	136.464	110.672	20.6073	111.785	26.3026	111.565	21.1762	119.101	13.7406	99.0507	20.1538	61.3353	19.4684	124.392	40.5044	72.0947	16.3306	87.8598	15.713
IYO_003655	hypothetical protein IYO_003655 [Pseudomonas syringae pv. actinidiae ICMP 18884]	18.9255	11.2943	4.50252	17.0497	3.72847	25.1818	6.40931	17.6197	9.21873	9.112	7.16562	10.1962	7.18747	32.4078	15.491	2.702	3.31915	16.6675	2.63604
IYO_003657	HopAW1	194.95	166.101	21.8788	401.636	61.0024	375.457	126.957	539.006	47.2961	402.76	80.4957	208.905	23.6326	254.243	54.0574	187.01	65.5822	361.872	57.6068
IYO_003660	transposase [Pseudomonas syringae pv. actinidiae ICMP 18884]	160.87	65.8483	13.8021	124.579	26.6735	120.789	11.8149	253.399	33.0717	141.59	20.9516	136.124	35.0712	234.129	33.1092	109.769	22.3401	165.478	17.3251
IYO_003665	type III chaperone protein ShcF [Pseudomonas syringae pv. actinidiae ICMP 18884]	28.648	14.2098	17.4554	84.5907	10.6363	86.8448	42.3458	102.906	15.367	57.8928	33.4754	49.8207	14.816	16.0113	12.7475	66.6465	47.8326	122.644	54.6336
IYO_003675	HopBB1-2	32.1145	40.6535	12.8422	129.627	13.9954	67.4227	22.6529	148.48	24.8407	104.452	48.1762	55.5833	38.1419	50.1435	23.0165	21.922	13.564	136.386	32.5993
IYO_003680	HopAF1	45.978	90.6452	27.425	176.267	58.3266	145.401	52.4304	302.43	40.019	321.071	24.4914	145.881	43.7141	186.518	51.8833	154.313	51.6505	213.103	44.0863
IYO_003685	resolvase [Pseudomonas syringae pv. actinidiae ICMP 18884]	185.829	45.4523	0.303465	53.1668	29.2709	114.05	8.1984	82.4997	29.8685	61.5017	21.5102	74.5087	17.1768	63.1223	17.6795	89.739	28.9453	105.703	8.61019
IYO_003690	transposase [Pseudomonas syringae pv. actinidiae ICMP 18884]	17.938	14.1618	17.3965	31.4308	21.2416	22.6747	15.824	18.0067	11.9808	11.2923	13.8716	0	0	22.1082	27.1578	27.0138	33.1839	13.2582	8.61166
IYO_003695	hypothetical protein IYO_003695 [Pseudomonas syringae pv. actinidiae ICMP 18884]	78.729	137.786	34.6295	150.388	49.0279	133.655	17.1449	124.502	15.8751	95.9005	32.4316	104.318	33.1116	122.724	27.4501	81.4343	50.8767	93.8322	3.83343
IYO_003700	antirestriction protein ArdR [Pseudomonas syringae pv. actinidiae ICMP 18884]	106.052	122.592	28.5271	104.091	13.5654	135.639	29.6845	147.251	43.1333	63.6575	41.7549	59.0983	21.4172	145.677	21.2858	17.0445	20.9375	86.7485	17.9794
IYO_003705	carbon storage regulator CsrA [Pseudomonas syringae pv. actinidiae ICMP 18884]	143.479	247.351	65.4695	146.362	30.9236	94.5165	13.0801	104.849	25.6257	155.366	23.1981	109.604	97.445	36.9178	45.35	111.523	81.3176	110.026	19.7753
IYO_003710	hypothetical protein IYO_003710 [Pseudomonas syringae pv. actinidiae ICMP 18884]	169.933	120.587	24.5218	120.223	30.8549	128.016	25.158	147.306	16.7611	121.781	80.9313	191.352	135.979	119.227	81.178	52.844	36.4808	114.899	27.8065
IYO_003715	hypothetical protein IYO_003715 [Pseudomonas syringae pv. actinidiae ICMP 18884]	211.98	179.525	9.06323	184.493	9.19259	217.112	2.8975	209.943	25.169	188.641	19.7071	161.751	22.709	165.272	34.7451	230.198	79.7916	167.826	37.5604
IYO_003720	HopAO2	102.747	346.557	52.5137	1102.73	159.195	664.424	147.391	821.539	164.451	560.723	112.122	357.152	40.9935	378.392	111.817	228.549	57.4618	356.734	26.6956
IYO_003725	type III chaperone protein ShcF [Pseudomonas syringae pv. actinidiae ICMP 18884]	13.813	63.302	12.7676	322.391	111.528	201.151	58.3956	328.113	89.1436	150.186	64.0139	43.9447	43.0743	53.4118	33.377	86.849	78.451	119.541	26.5192
IYO_003727	HopBB1-1	47.31	103.603	37.0022	362.887	85.8455	266.252	97.9389	232.305	40.9412	173.202	24.8139	76.2035	15.3366	106.967	28.3145	143.596	77.2555	100.638	12.6804
IYO_003730	hypothetical protein IYO_003730 [Pseudomonas syringae pv. actinidiae ICMP 18884]	266.428	273.75	72.1492	276.102	72.06	296.387	23.2461	228.806	38.4475	223.492	81.0726	145.805	41.9332	227.862	97.0262	205.383	114.401	171.65	30.2364
IYO_003735	hypothetical protein IYO_003735 [Pseudomonas syringae pv. actinidiae ICMP 18884]	238.762	195.598	74.0914	311.796	50.3344	256.508	82.2863	258.335	17.1752	224.409	30.965	219.397	132.898	110.621	27.6899	243.895	28.9807	140.058	14.3636
IYO_003740	hypothetical protein IYO_003740 [Pseudomonas syringae pv. actinidiae ICMP 18884]	182.358	242.267	34.3686	297.89	60.0258	207.524	42.9927	259.517	31.0307	174.703	44.936	182.856	5.91639	174.652	26.0517	146.018	20.0547	159.032	5.55423
IYO_003745	ATPase AAA [Pseudomonas syringae pv. actinidiae ICMP 18884]	0	0	0	0	0	0	0	0	0	0	0	0	0	0	0	0	0	0	0
IYO_003750	integrase [Pseudomonas syringae pv. actinidiae ICMP 18884]	2.5725	3.71383	2.41592	1.39067	1.7083	3.497	2.62386	1.07667	1.32258	0	0	6.44233	7.91379	0	0	0	0	3.34567	4.10983
IYO_003755	hypothetical protein IYO_003755 [Pseudomonas syringae pv. actinidiae ICMP 18884]	39.4315	97.123	39.9484	30.6207	20.326	53.6515	33.6454	42.1875	13.0456	33.8373	7.87636	0	0	50.698	43.396	28.2567	34.7106	70.3027	36.9887
IYO_003760	hypothetical protein IYO_003760 [Pseudomonas syringae pv. actinidiae ICMP 18884]	71.4055	64.1968	10.3117	43.1567	30.6446	65.5858	6.41544	28.9237	7.33177	16.5208	10.1572	28.9612	18.035	6.09367	7.48549	55.7757	45.4726	56.192	19.7543
IYO_003765	endonuclease DDE [Pseudomonas syringae pv. actinidiae ICMP 18884]	7.0125	0	0	0.898	1.10311	0.770167	0.946076	0	0	0	0	2.3905	2.9365	0	0	0	0	0	0
IYO_003770	hypothetical protein IYO_003770 [Pseudomonas syringae pv. actinidiae ICMP 18884]	28.833	4.91067	1.57246	15.6153	7.97337	4.31733	1.78839	7.052	3.55485	8.58167	3.62818	0	0	5.60033	4.05714	12.3568	9.77424	6.106	1.72757
IYO_003775	hypothetical protein IYO_003775 [Pseudomonas syringae pv. actinidiae ICMP 18884]	187.062	75.4178	8.41444	32.782	8.26267	67.6977	19.1978	34.4653	7.71248	40.785	9.40702	37.9535	13.13	77.2017	27.5241	47.6232	11.1626	44.9028	4.27356
IYO_003780	hypothetical protein IYO_003780 [Pseudomonas syringae pv. actinidiae ICMP 18884]	104.125	30.6732	3.98706	12.0818	14.8414	10.0875	12.3915	20.7697	5.04153	13.2255	16.2463	20.2278	12.4249	13.508	16.5933	51.9082	48.5896	10.1445	12.4616
IYO_003785	hypothetical protein IYO_003785 [Pseudomonas syringae pv. actinidiae ICMP 18884]	61.4495	62.6985	15.5665	71.9632	4.17798	43.7882	7.53828	47.0382	9.20111	32.7107	4.3911	30.9558	29.8745	37.193	2.43905	40.6375	3.16288	45.708	6.19369
IYO_003790	amino acid adenylation protein [Pseudomonas syringae pv. actinidiae ICMP 18884]	92.886	59.0848	1.49446	49.6223	8.42079	43.673	4.10811	49.2617	4.37116	60.111	0.305127	48.5125	9.48992	53.427	11.4583	60.9797	21.6174	95.22	2.17062
IYO_003795	hypothetical protein IYO_003795 [Pseudomonas syringae pv. actinidiae ICMP 18884]	65.719	13.5982	1.92041	2.33117	2.86362	5.12883	4.23202	2.2455	1.49412	16.7278	3.88843	19.5878	17.4898	31.8345	14.6294	13.962	17.151	30.9603	15.6604
IYO_003800	antibiotic synthesis protein MbtH [Pseudomonas syringae pv. actinidiae ICMP 18884]	28.2325	0	0	0	0	0	0	3.99883	4.91219	0	0	0	0	10.5397	12.947	0	0	0	0
IYO_003805	long-chain fatty acid--CoA ligase [Pseudomonas syringae pv. actinidiae ICMP 18884]	40.076	22.6695	0.373525	21.4182	0.643729	23.7885	2.09248	22.1678	1.81987	23.75	1.74139	24.6687	1.89809	26.9582	8.06974	34.3008	4.71522	38.2245	3.36296
IYO_003810	hypothetical protein IYO_003810 [Pseudomonas syringae pv. actinidiae ICMP 18884]	41.758	30.6837	3.34329	33.665	7.36052	26.7747	8.31047	24.9235	4.65406	33.482	7.65382	26.9357	7.33756	47.5443	16.9589	45.0875	5.71782	51.6143	4.48011
IYO_003815	class III aminotransferase [Pseudomonas syringae pv. actinidiae ICMP 18884]	144.866	87.123	12.8467	59.5222	5.89714	68.9297	6.13845	78.1323	6.14091	88.5925	3.10289	80.3842	5.56143	83.6645	10.1233	54.9342	21.3782	95.3423	14.3562
IYO_003820	hypothetical protein IYO_003820 [Pseudomonas syringae pv. actinidiae ICMP 18884]	152.24	163.252	19.3522	144.032	16.2055	136.298	33.6508	124.413	8.72041	145.377	23.29	179.533	16.9589	186.244	42.591	148.976	37.9155	175.918	11.149
IYO_003825	2-hydroxy-acid oxidase [Pseudomonas syringae pv. actinidiae ICMP 18884]	84.8805	76.3185	27.7731	63.0593	1.90381	99.5837	22.1762	94.226	21.2067	88.939	11.0156	88.9523	11.9592	77.3335	11.9516	117.043	41.5388	93.3165	17.3472
IYO_003830	GntR family transcriptional regulator [Pseudomonas syringae pv. actinidiae ICMP 18884]	123.15	141.239	26.5759	127.157	19.0573	114.716	18.0949	120.23	27.191	122.293	24.3911	95.6162	8.87807	137.84	25.0827	115.17	35.4263	170.64	18.4402
IYO_003835	fluoroquinolone resistance protein [Pseudomonas syringae pv. actinidiae ICMP 18884]	99.166	90.7233	18.3846	28.5225	6.78366	46.936	24.3914	46.5772	9.70321	38.169	5.55428	30.6885	9.40857	39.3565	16.3159	41.9698	28.4449	59.3093	27.5204
IYO_003840	endonuclease DDE [Pseudomonas syringae pv. actinidiae ICMP 18884]	4.4215	0	0	1.03033	1.26567	4.86683	3.93914	0.531667	0.653102	2.88733	2.14484	0	0	0	0	0	0	0.81	0.995008
IYO_003845		496.82	598.035	30.5108	453.376	75.8953	941.328	102.379	758.828	35.2677	928.032	115.047	732.422	105.072	526.244	52.5874	576.128	130.88	385.55	17.6795
IYO_003850	endonuclease DDE [Pseudomonas syringae pv. actinidiae ICMP 18884]	2.154	2.477	1.5721	3.23783	0.59165	1.17583	1.4444	0	0	0	0	0	0	0	0	0	0	0.780333	0.958565
IYO_003855	hypothetical protein IYO_003855 [Pseudomonas syringae pv. actinidiae ICMP 18884]	129.773	96.9968	44.1378	78.5703	13.8107	74.6932	72.7566	87.2065	7.07858	88.1075	43.1657	18.1143	22.2517	88.7155	69.1543	105.367	37.8674	101.604	30.14
IYO_003860	hypothetical protein IYO_003860 [Pseudomonas syringae pv. actinidiae ICMP 18884]	217.948	193.419	95.0054	41.048	14.5843	652.686	139.429	707.89	242.039	830.092	337.922	814.105	132.15	680.08	125.998	1177.57	368.14	608.417	134.91
IYO_003865	hypothetical protein IYO_003865 [Pseudomonas syringae pv. actinidiae ICMP 18884]	127.164	112.439	6.20291	89.4438	15.507	120.084	20.0412	107.628	19.4958	90.986	10.324	105.019	28.4488	108.806	31.5953	77.3192	8.75617	123.785	14.0253
IYO_003870	endonuclease [Pseudomonas syringae pv. actinidiae ICMP 18884]	44.57	37.0235	15.5872	44.5295	7.63758	36.9927	5.66497	24.4302	4.41464	32.379	6.7395	41.3808	19.1365	42.3622	8.00807	16.3143	10.3593	42.3247	10.0528
IYO_003875	membrane protein [Pseudomonas syringae pv. actinidiae ICMP 18884]	29.2875	28.8315	18.5056	12.7945	8.85132	14.2	6.06572	15.7418	10.2429	26.3503	10.9746	0	0	8.5415	5.47814	9.20933	6.35535	12.7528	8.28482
IYO_003880	ABC transporter substrate-binding protein [Pseudomonas syringae pv. actinidiae ICMP 18884]	145.41	34.1603	5.05116	33.6023	32.1569	25.3808	9.11841	51.6548	22.7094	26.9655	16.9982	70.0905	22.661	58.9825	11.4859	79.0343	20.8251	39.2807	15.3552
IYO_003885	nuclease [Pseudomonas syringae pv. actinidiae ICMP 18884]	260.601	161.736	35.684	159.823	33.807	159.087	23.4443	140.96	40.4988	119.642	34.958	140.242	22.5828	121.113	43.1524	143.581	43.0585	128.262	45.917
IYO_003890	DNA polymerase III subunit epsilon [Pseudomonas syringae pv. actinidiae ICMP 18884]	109.394	106.652	13.8277	103.38	6.81517	105.193	10.1171	121.415	6.97328	53.9602	20.2581	81.0952	18.8037	45.7993	21.5033	83.843	28.5208	69.3097	12.0512
IYO_003895	DEAD/DEAH box helicase [Pseudomonas syringae pv. actinidiae ICMP 18884]	112.538	55.9838	14.8919	43.1338	6.66154	50.0453	14.351	50.7162	9.20982	47.0728	2.36734	14.8352	12.1052	49.2237	11.4487	49.0717	16.0174	51.2788	7.17224
IYO_003900	NAD(FAD)-utilizing dehydrogenase [Pseudomonas syringae pv. actinidiae ICMP 18884]	33.358	6.80367	4.70062	17.0352	2.07817	9.75233	7.25271	15.2622	6.81182	7.32117	2.19329	17.5107	11.0069	9.12117	11.2045	5.05133	6.20508	17.8855	9.27143
IYO_003905	histone deacetylase superfamily protein [Pseudomonas syringae pv. actinidiae ICMP 18884]	46.3885	35.3255	3.78478	27.3097	9.02369	45.4427	14.6621	33.3758	4.46446	44.2267	7.95895	29.4173	18.2596	45.3183	37.4844	51.5252	13.4312	29.288	2.83406
IYO_003910	GNAT family acetyltransferase [Pseudomonas syringae pv. actinidiae ICMP 18884]	103.306	172.363	43.2838	166.307	61.1541	284.015	62.4693	354.108	32.5485	285.248	91.3684	255.2	88.3991	217.905	59.555	254.408	88.8407	215.244	18.1407
IYO_003915	palmitoyl-CoA hydrolase [Pseudomonas syringae pv. actinidiae ICMP 18884]	123.283	79.0993	21.7321	78.8088	2.92852	92.3395	17.7415	100.197	16.1705	63.4292	8.57242	93.9775	18.4762	28.037	13.3102	50.1478	8.46395	41.5437	4.25566
IYO_003920	HAD family hydrolase [Pseudomonas syringae pv. actinidiae ICMP 18884]	76.7575	34.3625	6.86041	64.4088	21.7936	63.3747	9.08353	68.4637	21.0405	46.3283	28.0229	41.6978	18.3678	29.583	18.2114	49.246	3.70778	46.387	15.5485
IYO_003925	lipoprotein [Pseudomonas syringae pv. actinidiae ICMP 18884]	198.248	231.588	19.2683	177.588	38.0096	186.963	47.2258	141.292	9.00225	128.621	10.9259	182.149	34.3821	74.8373	7.52336	73.5293	37.4228	164.122	21.6296
IYO_003930	metallopeptidase [Pseudomonas syringae pv. actinidiae ICMP 18884]	96.9405	70.7982	19.582	52.6032	13.4912	90.1675	26.1215	66.2953	9.93242	77.3547	37.7127	91.1973	48.1091	70.2382	9.93712	95.5233	40.7586	83.0883	11.8693
IYO_003935	MFS transporter [Pseudomonas syringae pv. actinidiae ICMP 18884]	28.6205	28.8222	6.62701	26.1748	9.55641	30.6698	6.6092	17.1757	10.1106	25.3023	14.0448	5.83967	4.16239	16.8835	4.39117	21.1265	2.33898	15.7192	2.81737
IYO_003940	tRNA (uracil-5-)-methyltransferase [Pseudomonas syringae pv. actinidiae ICMP 18884]	28.6415	28.0992	7.92846	43.2602	22.7488	34.2588	6.40016	31.263	13.4947	32.1777	4.79534	25.1043	2.99378	21.8275	18.9928	13.9963	9.69675	21.6715	0.79008
IYO_003945	guanine permease [Pseudomonas syringae pv. actinidiae ICMP 18884]	31.0945	38.5442	15.2693	18.344	2.16326	53.7168	16.3022	36.1423	8.52321	28.8168	8.624	41.8533	16.4817	25.6928	17.7498	14.3025	9.06238	27.2825	5.09736
IYO_003950	(2Fe-2S)-binding protein [Pseudomonas syringae pv. actinidiae ICMP 18884]	41.5485	12.0962	3.87299	10.378	12.7484	48.7592	17.3192	55.007	14.0462	55.8577	29.8698	65.389	12.1376	33.8483	27.0191	79.6113	61.9038	41.178	10.3728
IYO_003955	FAD-binding molybdopterin dehydrogenase [Pseudomonas syringae pv. actinidiae ICMP 18884]	27.624	5.34717	3.39518	3.98367	2.46395	56.9212	16.8616	50.9552	15.5794	41.4783	28.8512	52.5802	19.4459	33.9183	12.2282	32.0817	14.2113	12.748	3.64831
IYO_003960	aldehyde oxidase [Pseudomonas syringae pv. actinidiae ICMP 18884]	28.3525	12.7185	6.30888	15.237	4.47859	102.389	24.1683	78.639	4.18544	62.1712	20.5508	38.3155	10.34	31.3985	14.6257	33.5167	11.7606	35.8707	5.1356
IYO_003965	cytochrome D ubiquinol oxidase subunit I [Pseudomonas syringae pv. actinidiae ICMP 18884]	1222.86	81.1825	12.6168	78.9435	18.6085	153.002	28.8702	137.237	4.52093	121.634	24.8986	107.022	36.3336	97.417	19.3716	77.2327	30.5324	87.8365	7.02321
IYO_003970	ubiquinol oxidase subunit II [Pseudomonas syringae pv. actinidiae ICMP 18884]	1194.26	69.6753	16.3901	99.3507	10.7738	141.202	20.9706	133.75	2.76856	147.119	7.52428	115.956	43.298	68.4792	18.4935	82.5293	8.70348	76.5627	16.8717
IYO_003975	hypothetical protein IYO_003975 [Pseudomonas syringae pv. actinidiae ICMP 18884]	1638.14	103.232	14.7346	82.3333	15.0211	240.316	78.1449	169.222	16.348	130.702	36.6815	132.631	54.3525	175.999	57.8405	135.9	40.2132	152.571	10.2681
IYO_003980	50S rRNA methyltransferase [Pseudomonas syringae pv. actinidiae ICMP 18884]	85.374	26.1027	14.9021	35.1072	2.7513	53.6878	11.5262	61.5563	19.594	35.6947	12.9342	30.8637	5.72897	32.9553	18.0874	52.4927	17.2377	58.3142	5.70275
IYO_003985	LuxR family transcriptional regulator [Pseudomonas syringae pv. actinidiae ICMP 18884]	115.989	0	0	41.6407	28.1373	90.0128	62.2092	122.91	17.2521	336.891	118.415	82.622	50.7602	66.69	42.6909	283.486	96.1289	371.664	204.288
IYO_003990	ferredoxin-NADP reductase [Pseudomonas syringae pv. actinidiae ICMP 18884]	190.076	129.546	21.1641	99.8847	33.1613	129.614	38.915	167.808	30.3398	139.121	18.7442	146.794	51.1416	95.1063	16.74	98.7705	20.7279	134.04	18.7301
IYO_003995	large-conductance mechanosensitive channel [Pseudomonas syringae pv. actinidiae ICMP 18884]	1116.04	678.535	33.4629	622.791	163.501	1365.66	68.7083	1087.64	72.5109	1063.11	142.175	1280.52	163.231	833.316	126.041	800.516	252.941	566.709	94.1024
IYO_004000	DNA repair protein RadA [Pseudomonas syringae pv. actinidiae ICMP 18884]	192.411	36.2218	16.1923	49.5063	11.046	70.8758	6.7272	71.1272	6.03235	72.4045	18.2046	21.7268	13.3487	55.6678	23.0797	40.3195	17.9489	64.5935	8.89722
IYO_004005	pilus assembly protein [Pseudomonas syringae pv. actinidiae ICMP 18884]	566.409	548.954	124.275	483.334	155.607	779.909	135.391	549.124	45.6507	669.135	102.221	568.344	123.422	475.468	119.775	673.398	282.134	326.859	56.0143
IYO_004010	carbon starvation protein A [Pseudomonas syringae pv. actinidiae ICMP 18884]	134.499	294.607	18.8477	236.549	12.1814	216.643	36.2251	153.807	34.2724	178.795	45.816	135.029	24.3102	124.914	24.886	89.7478	12.2807	114.275	14.9235
IYO_004015	hypothetical protein IYO_004015 [Pseudomonas syringae pv. actinidiae ICMP 18884]	364.54	466.755	174.625	561.572	167.722	506.355	50.5361	477.667	128.486	530.024	133.594	460.474	147.273	332.85	52.0404	394.481	109.574	509.764	64.3253
IYO_004020	GTP-binding protein [Pseudomonas syringae pv. actinidiae ICMP 18884]	21.6325	26.6083	13.5035	41.2125	15.2084	26.8203	9.24236	13.5625	9.09693	24.0813	1.26523	40.4923	6.25377	16.3657	10.4763	31.7815	3.59927	24.1318	10.6999
IYO_004025	serine hydroxymethyltransferase [Pseudomonas syringae pv. actinidiae ICMP 18884]	537.24	359.25	23.0619	438.44	43.3289	340.78	47.1458	358.309	18.7372	388.795	92.8863	399.451	63.4698	397.121	51.1788	303.208	15.28	318.309	83.4907
IYO_004030	diguanylate phosphodiesterase [Pseudomonas syringae pv. actinidiae ICMP 18884]	49.142	45.5245	4.2889	51.857	9.16083	81.4315	11.1096	60.7223	6.46572	60.1463	6.60978	34.4285	5.5885	47.2133	4.84281	49.2903	10.4704	50.469	1.61593
IYO_004035	ABC transporter ATP-binding protein [Pseudomonas syringae pv. actinidiae ICMP 18884]	142.997	99.676	19.0452	125.258	9.34117	101.845	20.4464	150.111	4.64969	122.378	27.8805	96.3462	23.3381	148.089	13.7484	70.7002	4.11739	111.018	20.986
IYO_004040	elongation factor GreAB [Pseudomonas syringae pv. actinidiae ICMP 18884]	120.617	86.4128	28.146	49.909	24.0052	169.545	34.4033	237.584	11.8535	152.835	87.9296	114.695	43.8607	103.268	32.2279	152.402	103.141	85.906	21.7252
IYO_004045	lipoprotein [Pseudomonas syringae pv. actinidiae ICMP 18884]	119.136	206.623	21.9356	226.106	75.6252	586.487	135.393	613.022	71.6038	736.181	75.6256	327.851	48.9375	269.45	61.6581	363.825	139.883	287.069	33.7217
IYO_004050	type III chaperone ShcO1 [Pseudomonas syringae pv. actinidiae ICMP 18884]	31.7115	320.402	91.168	1403.75	62.7162	822.2	97.9678	940.719	233.874	621.147	181.553	304.311	114.32	191.527	10.5066	162.742	68.2141	200.285	46.3813
IYO_004052	HopS2	14.9875	181.747	50.227	1145.34	272.244	751.501	123.648	762.215	149.31	494.63	134.764	324.227	74.2263	239.868	159.688	129.005	69.8562	226.457	51.4733
IYO_004055	membrane protein [Pseudomonas syringae pv. actinidiae ICMP 18884]	34.5735	39.487	6.16471	114.704	8.4616	88.3218	1.22233	86.8532	11.1891	62.9182	14.4697	37.3702	16.3677	39.5855	18.9092	38.9845	13.3349	33.7052	7.68118
IYO_004060	hypothetical protein IYO_004060 [Pseudomonas syringae pv. actinidiae ICMP 18884]	1959.4	7898.04	300.76	5063.34	411.91	11159.3	890.162	6887.11	754.697	5478.95	934.17	4687.57	481.087	4501.26	102.334	3573.64	275.181	3898.09	450.879
IYO_004065	ATP-dependent protease [Pseudomonas syringae pv. actinidiae ICMP 18884]	81.914	110.573	4.56246	100.108	10.3402	104.84	9.21715	68.395	22.8091	63.7367	12.5183	48.7863	11.4735	72.9755	5.72069	40.621	10.6039	58.8192	3.51271
IYO_004070	hypothetical protein IYO_004070 [Pseudomonas syringae pv. actinidiae ICMP 18884]	1274.46	550.49	37.3651	443.535	41.7499	972.823	185.154	823.651	40.464	1049.98	221.138	749.288	41.2931	591.68	38.8003	724.739	100.603	700.588	6.73831
IYO_004075	hypothetical protein IYO_004075 [Pseudomonas syringae pv. actinidiae ICMP 18884]	214.209	86.2052	13.6228	52.973	34.8177	42.741	20.6057	73.6258	6.63824	83.4355	13.2	80.5202	33.6674	25.936	20.6455	115.344	11.9689	95.155	27.3598
IYO_004080	cation transporter [Pseudomonas syringae pv. actinidiae ICMP 18884]	419.625	169.649	14.4776	110.34	30.0028	137.781	40.8485	212.972	22.1812	149.053	64.3817	225.824	130.909	135.156	49.6287	151.239	64.421	199.057	53.2154
IYO_004085	peptidylprolyl isomerase [Pseudomonas syringae pv. actinidiae ICMP 18884]	268.864	116.104	15.918	76.673	28.2922	82.3158	11.1401	73.458	22.657	117.375	59.1867	90.6953	66.9429	147.666	43.5083	97.7847	49.5704	107.341	9.63918
IYO_004090	hypothetical protein IYO_004090 [Pseudomonas syringae pv. actinidiae ICMP 18884]	211.116	162.778	73.8167	15.1185	18.5716	15.3165	18.8149	9.54567	7.96869	23.7737	22.7322	30.446	21.3682	32.9335	21.082	50.2148	34.6781	20.5198	25.2067
IYO_004095	peptide chain release factor 3 [Pseudomonas syringae pv. actinidiae ICMP 18884]	94.1585	24.1862	9.53533	31.6357	8.5821	38.838	13.8448	36.3987	5.3805	43.1493	14.0098	75.0602	35.1653	29.2765	3.27741	42.5272	20.4402	41.0878	5.36451
IYO_004100	glycine/betaine ABC transporter permease [Pseudomonas syringae pv. actinidiae ICMP 18884]	57.996	22.2582	10.4773	17.7828	3.78274	56.299	8.14695	50.6295	13.5196	28.7862	20.3935	41.5027	14.4518	41.5702	9.43193	41.1593	32.3655	48.9387	7.85442
IYO_004105	glycine/betaine ABC transporter substrate-binding protein [Pseudomonas syringae pv. actinidiae ICMP 18884]	61.808	30.3343	16.0338	21.729	14.4995	23.8038	1.63086	38.6505	11.0373	28.166	3.08514	10.9902	6.75063	37.7537	25.4249	8.84983	10.8712	17.8825	7.09412
IYO_004110	choline ABC transporter permease [Pseudomonas syringae pv. actinidiae ICMP 18884]	20.6435	4.65983	5.72416	4.5445	5.58249	13.9057	9.16095	21.9977	11.6221	1.37117	1.68435	0	0	28.0662	4.10097	12.6165	7.76872	17.9405	8.72536
IYO_004115	glycine/betaine ABC transporter ATP-binding protein [Pseudomonas syringae pv. actinidiae ICMP 18884]	45.089	36.6412	10.1446	24.8438	8.20107	35.9502	13.4919	61.5605	7.84873	43.4943	9.7973	42.3678	5.62685	7.99967	9.82683	57.431	16.4553	34.5282	8.2394
IYO_004120	hypothetical protein IYO_004120 [Pseudomonas syringae pv. actinidiae ICMP 18884]	31.605	36.4367	36.4725	32.0827	12.0227	10.4613	12.8508	32.7588	7.10128	17.1623	21.0823	10.1442	12.4611	0	0	91.1328	71.4116	31.4143	19.5915
IYO_004125	hypothetical protein IYO_004125 [Pseudomonas syringae pv. actinidiae ICMP 18884]	28.281	22.9753	11.1345	15.7715	5.87909	25.2778	10.1783	21.7653	5.2078	15.824	10.3805	38.9133	11.5722	22.7172	3.08164	8.13717	5.01054	14.8643	6.94302
IYO_004130	ornithine decarboxylase [Pseudomonas syringae pv. actinidiae ICMP 18884]	225.117	214.514	16.0216	301.948	8.17105	353.7	45.8613	381.968	21.6322	372.586	108.324	238.878	64.0849	234.9	16.0158	247.127	60.9815	250.867	31.3333
IYO_004135	toxin [Pseudomonas syringae pv. actinidiae ICMP 18884]	25.048	9.37317	6.09645	1.53067	1.88028	12.504	8.9025	7.12733	1.88011	0	0	0	0	6.669	4.26907	8.6675	5.76291	6.29617	3.94983
IYO_004140	toxin [Pseudomonas syringae pv. actinidiae ICMP 18884]	79.2805	46.8588	8.32824	26.3237	10.8693	35.2953	22.8672	54.5482	21.1318	30.168	12.2411	53.7043	15.0273	19.3628	16.0508	43.5808	14.0027	44.0012	6.48177
IYO_004145	flavodoxin [Pseudomonas syringae pv. actinidiae ICMP 18884]	31.641	14.6362	0.94	29.7237	7.96931	17.494	0.393043	15.325	4.6106	20.8975	6.8814	19.5285	8.61002	23.4467	11.398	7.61567	4.7555	19.9558	6.09968
IYO_004150	peptide ABC transporter ATP-binding protein [Pseudomonas syringae pv. actinidiae ICMP 18884]	31.837	32.1145	4.96978	34.0513	7.98627	28.9793	12.3079	19.9967	7.85588	21.9475	7.35567	30.2985	21.5836	30.4422	6.90693	29.4452	18.3672	37.9618	10.5247
IYO_004155	peptide ABC transporter ATP-binding protein [Pseudomonas syringae pv. actinidiae ICMP 18884]	39.573	39.1772	20.8099	29.2168	11.9827	30.8478	2.88812	44.0917	10.0953	34.803	10.9641	20.3603	6.05491	36.1697	5.16021	25.0743	13.2648	46.9133	6.93283
IYO_004160	peptide transporter [Pseudomonas syringae pv. actinidiae ICMP 18884]	26.714	44.6867	23.008	29.4738	4.32407	32.0542	17.1855	30.1007	9.41236	26.8437	8.63522	32.549	19.9746	54.8915	24.8028	20.6965	8.76226	32.804	9.48821
IYO_004165	peptide ABC transporter permease [Pseudomonas syringae pv. actinidiae ICMP 18884]	30.9795	58.5162	10.5992	27.0163	8.36674	42.9355	14.3702	24.9647	2.48177	23.33	7.66016	22.2293	15.8455	49.2257	17.2228	54.8322	14.7793	47.7993	6.70784
IYO_004170	peptide ABC transporter substrate-binding protein [Pseudomonas syringae pv. actinidiae ICMP 18884]	27.5585	79.2848	8.87277	62.9828	14.6449	70.0082	14.8476	56.3453	6.0235	55.2308	10.9736	38.8232	5.37487	82.6745	20.6149	66.6073	14.7149	59.2408	3.29978
IYO_004175	porin [Pseudomonas syringae pv. actinidiae ICMP 18884]	34.3985	88.4385	7.61774	110.975	16.4924	78.5723	9.87368	42.1472	13.314	49.5082	20.1586	39.6555	17.843	64.2215	10.6543	66.1788	33.6887	87.4172	4.65923
IYO_004180	peptide ABC transporter substrate-binding protein [Pseudomonas syringae pv. actinidiae ICMP 18884]	25.0335	67.2822	15.7696	47.2622	13.5853	43.3738	15.4615	38.728	5.26068	57.8017	20.5435	34.1403	9.95336	56.1098	20.9218	36.8935	14.363	47.7662	2.079
IYO_004185	peptide ABC transporter substrate-binding protein [Pseudomonas syringae pv. actinidiae ICMP 18884]	262.611	397.413	41.4013	381.656	25.9495	334.12	74.0298	197.003	29.6859	228.093	57.5665	242.943	42.0503	222.792	30.7672	225.182	12.4715	269.038	25.8776
IYO_004190	peptide ABC transporter substrate-binding protein [Pseudomonas syringae pv. actinidiae ICMP 18884]	62.8665	43.2968	1.44913	46.6962	16.2692	41.2437	1.86531	37.1883	6.82071	38.494	12.4644	30.9348	10.0771	33.2155	5.02286	33.9717	28.2377	49.5807	4.30755
IYO_004195	PhcA [Pseudomonas syringae pv. actinidiae ICMP 18884]	33.7915	30.9238	16.0032	37.148	8.75987	35.5273	5.53563	37.0985	4.58749	37.3002	11.907	47.542	11.3683	32.986	7.26756	30.1258	14.3349	35.072	3.25147
IYO_004200	periplasmic/secreted protein [Pseudomonas syringae pv. actinidiae ICMP 18884]	89.972	132.927	17.346	188.5	16.2843	169.587	24.1597	98.6607	34.9835	109.082	40.4426	117.526	36.6467	79.4217	32.1253	84.2167	24.4969	104.892	33.9772
IYO_004205	histidine kinase [Pseudomonas syringae pv. actinidiae ICMP 18884]	59.6565	28.4143	4.73836	10.271	6.51348	12.812	8.65284	23.5663	15.2944	29.1622	3.95703	21.8135	16.1267	15.3478	6.49758	16.2367	10.3494	31.3857	6.66834
IYO_004210	chemotaxis protein CheY [Pseudomonas syringae pv. actinidiae ICMP 18884]	126.116	82.2532	11.1662	144.416	20.067	155.217	44.7661	104.923	6.69004	99.4473	15.1929	110.401	53.9812	51.9458	37.6305	85.3667	18.0039	66.622	36.0817
IYO_004215	ABC transporter ATP-binding protein [Pseudomonas syringae pv. actinidiae ICMP 18884]	32.9515	163.881	25.8879	91.4202	11.7787	59.4028	21.4512	47.1882	7.23236	30.4265	1.4469	39.8748	9.07208	48.3765	15.335	45.4312	16.88	38.0608	6.53373
IYO_004220	GntR family transcriptional regulator [Pseudomonas syringae pv. actinidiae ICMP 18884]	329.788	301.654	39.5069	341.646	32.8718	402.284	58.8315	282.59	36.3837	311.913	38.0207	185.129	63.647	204.625	25.0285	283.469	118.245	208.557	35.4636
IYO_004225	5-dehydro-4-deoxyglucarate dehydratase [Pseudomonas syringae pv. actinidiae ICMP 18884]	22.126	68.1398	6.32787	67.536	20.4512	63.812	24.1665	43.9067	2.0052	30.9318	8.45091	32.3203	19.8525	40.2528	5.88152	62.4617	28.1874	31.2995	5.80897
IYO_004230	glucarate transporter [Pseudomonas syringae pv. actinidiae ICMP 18884]	30.6335	61.4965	9.65157	48.4933	8.26201	38.8712	12.1481	41.8057	8.07019	32.1402	7.69262	30.3937	12.3119	23.1102	7.99448	48.9283	24.3423	33.9808	1.65061
IYO_004235	galactarate dehydrogenase [Pseudomonas syringae pv. actinidiae ICMP 18884]	49.892	90.9717	4.37043	69.293	8.50116	82.1225	22.4659	69.1542	7.01899	48.2212	20.2686	33.615	15.1761	54.4843	19.7945	55.5293	29.1229	37.6302	2.80895
IYO_004240	hypothetical protein IYO_004240 [Pseudomonas syringae pv. actinidiae ICMP 18884]	284.773	172.945	37.4975	59.4315	34.2267	925.965	182.384	1421.86	240.59	883.008	375.878	659.103	86.0808	474.934	226.048	906.807	127.297	706.744	97.3958
IYO_004245	hypothetical protein IYO_004245 [Pseudomonas syringae pv. actinidiae ICMP 18884]	491.849	4630.48	806.462	1961.16	85.0581	3181.53	476.715	3328.94	615.377	3657.66	477.26	2509.96	643.094	2602.14	244.136	3155.73	212.659	4134.47	350.811
IYO_004250	hypothetical protein IYO_004250 [Pseudomonas syringae pv. actinidiae ICMP 18884]	540.822	869.817	23.3815	806.133	114.815	700.645	127.852	1067.29	156.991	895.223	199.21	863.927	153.333	743.064	43.0148	791.425	121.109	1006.87	105.775
IYO_004255	membrane protein [Pseudomonas syringae pv. actinidiae ICMP 18884]	39.225	151.146	16.1698	106.132	23.6044	103.379	22.0678	107.169	12.3393	106.264	23.8487	56.4335	30.0954	88.164	15.912	50.0483	7.0567	71.0763	17.012
IYO_004260	histidine kinase [Pseudomonas syringae pv. actinidiae ICMP 18884]	162.203	524.362	17.9606	439.834	22.637	505.414	25.5819	370.043	25.3459	336.1	6.00842	291.284	45.3219	262.588	20.8614	216.91	7.80987	160.025	10.5022
IYO_004265	diguanylate cyclase [Pseudomonas syringae pv. actinidiae ICMP 18884]	583.693	622.005	123.785	504.326	20.7993	475.488	46.7764	389.438	21.1972	356.439	22.3083	428.865	89.6084	345.316	42.4337	447.498	26.2951	386.531	60.5656
IYO_004270	chemotaxis protein [Pseudomonas syringae pv. actinidiae ICMP 18884]	54.6175	1206.69	183.743	495.742	62.5525	250.832	23.7045	269.08	17.2147	386.348	108.048	458.767	121.221	298.114	26.6959	345.404	111.914	206.451	17.2155
IYO_004275	amino acid amidase [Pseudomonas syringae pv. actinidiae ICMP 18884]	148.566	155.459	18.3582	115.316	5.74269	132.418	25.1289	135.373	5.17808	123.231	7.20601	126.508	41.6043	85.5148	16.2288	129.406	38.5505	119.466	15.351
IYO_004280	LuxR family transcriptional regulator [Pseudomonas syringae pv. actinidiae ICMP 18884]	193.873	238.421	18.5624	245.855	14.3161	194.495	21.7102	235.55	30.9051	292.925	93.0225	268.716	53.0885	305.758	57.7246	157.357	13.9447	307.757	19.2014
IYO_004285	ABC transporter permease [Pseudomonas syringae pv. actinidiae ICMP 18884]	45.525	53.6703	14.0781	36.8465	3.40769	40.6603	8.81231	53.6122	6.86598	23.5203	8.66416	18.191	13.9779	35.1983	26.3538	41.4908	5.85102	57.6472	1.00228
IYO_004290	nickel ABC transporter permease [Pseudomonas syringae pv. actinidiae ICMP 18884]	22.228	12.1672	6.95757	12.4458	11.5939	8.548	6.18632	7.73783	5.46609	2.92283	2.00874	17.2617	12.1785	11.5382	14.1735	17.4023	21.3771	16.5897	7.93515
IYO_004295	methionine ABC transporter ATP-binding protein [Pseudomonas syringae pv. actinidiae ICMP 18884]	12.764	14.4737	7.71465	5.32317	0.649902	17.3698	8.24327	14.5478	4.34161	14.6195	6.7214	9.85017	12.1	16.0678	10.1637	18.5053	7.83457	15.5437	13.4485
IYO_004300	ABC transporter ATP-binding protein [Pseudomonas syringae pv. actinidiae ICMP 18884]	20.432	41.0883	4.37293	16.9628	4.96262	10.1482	8.21455	16.8825	7.19447	14.8362	4.47679	17.5533	11.1353	30.2557	6.86464	12.4435	8.59031	19.693	2.68589
IYO_004305	diguanylate cyclase [Pseudomonas syringae pv. actinidiae ICMP 18884]	47.6365	116.645	3.18837	80.9015	10.2056	64.567	12.4943	67.2985	12.5234	60.1042	14.2093	81.8103	13.9671	65.2122	3.34024	41.745	19.7131	66.8627	5.62594
IYO_004310	pH-dependent sodium/proton antiporter [Pseudomonas syringae pv. actinidiae ICMP 18884]	11.0985	10.4897	6.52063	10.5853	7.45899	17.3312	11.4498	13.6623	3.93833	5.04467	3.13927	12.5947	0.129791	3.393	2.17221	9.01117	11.0694	8.20683	1.20043
IYO_004315	chemotaxis protein [Pseudomonas syringae pv. actinidiae ICMP 18884]	28.743	206.897	54.9949	78.245	35.4712	64.5342	2.93202	59.4272	9.66764	99.3402	10.8401	96.9013	22.8721	100.243	4.11738	75.4395	15.3176	43.9618	16.7699
IYO_004320	hydroperoxidase [Pseudomonas syringae pv. actinidiae ICMP 18884]	423.961	413.281	31.0172	469.371	71.5358	501.594	105.248	445.526	35.9222	376.331	22.9073	336.066	68.0113	342.88	68.3213	295.379	73.6209	269.694	20.4962
IYO_004325	GCN5 family acetyltransferase [Pseudomonas syringae pv. actinidiae ICMP 18884]	37.7515	32.8385	17.9976	4.84367	5.94998	1.81117	2.22485	22.245	13.8708	11.2232	13.7866	0	0	10.7582	13.2154	9.874	12.1293	7.64183	9.38726
IYO_004330	endonuclease DDE [Pseudomonas syringae pv. actinidiae ICMP 18884]	53.0445	7.06217	2.4213	8.3225	0.404406	5.41217	1.96484	11.1972	2.31582	8.59267	2.34476	6.9955	5.01795	0	0	6.98883	5.32528	5.90217	1.43333
IYO_004335	integrase [Pseudomonas syringae pv. actinidiae ICMP 18884]	1.2295	2.07017	2.543	3.27183	2.17138	3.832	2.40331	3.0085	1.84859	2.44267	3.00058	0	0	0	0	0	0	2.868	1.86287
IYO_004340	transposase [Pseudomonas syringae pv. actinidiae ICMP 18884]	12.3	8.81367	5.59523	18.5538	8.26783	6.76083	4.4517	14.0775	5.2081	0	0	16.4717	20.2339	21.1348	16.8267	14.3015	17.568	7.06517	4.59063
IYO_004345	LysR family transcriptional regulator [Pseudomonas syringae pv. actinidiae ICMP 18884]	34.609	36.0005	15.5162	27.5577	9.94582	28.5743	11.7156	26.4403	4.21799	27.63	10.0275	31.2745	10.8262	28.9222	17.784	27.6903	14.1901	4.44883	2.90638
IYO_004350	methylmalonate-semialdehyde dehydrogenase [Pseudomonas syringae pv. actinidiae ICMP 18884]	34.1835	479.832	81.7127	347.293	60.0206	794.886	114.702	525.826	99.7944	1074.55	359.955	790.731	269.308	605.421	117.054	589.076	233.753	241.438	53.049
IYO_004355	3-hydroxyisobutyrate dehydrogenase [Pseudomonas syringae pv. actinidiae ICMP 18884]	102.399	865.968	78.7674	641.481	43.1254	1143.07	141.706	674.314	59.9714	1139.33	337.506	983.313	240.855	677.675	117.501	897.431	569.432	308.818	23.6071
IYO_004360	ligand-gated channel protein [Pseudomonas syringae pv. actinidiae ICMP 18884]	17.937	37.6373	3.23727	23.9177	6.63953	39.8175	6.97348	27.8095	6.27391	22.2503	1.88351	32.5117	18.4408	24.4737	9.50327	34.3485	13.8658	25.9547	6.8313
IYO_004365	ATPase [Pseudomonas syringae pv. actinidiae ICMP 18884]	14.521	17.931	5.03059	13.8578	5.9319	11.8438	1.23448	12.6443	2.08808	8.579	8.20602	7.40083	4.54603	14.6343	4.80885	15.188	9.68093	13.727	1.50096
IYO_004370	chemotaxis protein CheY [Pseudomonas syringae pv. actinidiae ICMP 18884]	23.837	31.4787	13.3163	27.6503	6.24763	29.4582	3.4568	17.2417	6.58153	18.3658	8.92086	9.64683	6.87722	16.5913	6.87815	5.17117	6.35229	40.156	8.92115
IYO_004375	gamma-glutamyltranspeptidase [Pseudomonas syringae pv. actinidiae ICMP 18884]	46.277	126.25	16.6374	118.267	24.083	62.2923	7.71581	70.9565	4.58651	56.6217	11.352	55.844	15.8008	40.3778	15.3426	42.7165	17.8439	31.918	6.67
IYO_004380	phosphonate ABC transporter permease [Pseudomonas syringae pv. actinidiae ICMP 18884]	20.655	7.32033	4.75561	7.17533	8.81421	12.276	8.69382	15.9728	5.53957	23.834	15.028	19.3867	6.89178	11.7005	9.33911	7.94417	5.48614	5.50467	3.57603
IYO_004385	ABC transporter permease [Pseudomonas syringae pv. actinidiae ICMP 18884]	15.051	0	0	0	0	5.30483	4.08033	2.14467	2.63452	7.143	5.30669	5.9725	7.33665	2.82583	3.47127	2.59667	3.18976	0	0
IYO_004390	phosphonate ABC transporter [Pseudomonas syringae pv. actinidiae ICMP 18884]	15.6105	11.2802	9.17231	8.32833	5.20012	8.231	1.41689	6.31283	4.35412	2.24983	2.76371	6.197	7.61242	14.1928	9.1028	0	0	16.908	13.0224
IYO_004395	phosphonate ABC transporter substrate-binding protein [Pseudomonas syringae pv. actinidiae ICMP 18884]	21.9745	42.4833	11.7547	33.2287	16.0538	2.94683	3.6199	31.684	12.3078	42.0335	15.2254	17.4285	0.179508	19.2362	12.1678	17.6418	21.6713	28.5858	12.3038
IYO_004400	selenide, water dikinase [Pseudomonas syringae pv. actinidiae ICMP 18884]	39.876	16.1192	12.0187	31.4778	3.84004	21.4642	5.46357	33.789	7.13938	22.7853	7.47867	21.6338	9.08317	50.725	26.2615	48.2187	11.3505	20.3207	4.4119
IYO_004405	tRNA 2-selenouridine synthase [Pseudomonas syringae pv. actinidiae ICMP 18884]	35.5935	31.4982	4.44897	22.6712	6.63194	17.3653	2.82292	21.4585	5.86274	15.8677	6.60848	20.2608	4.93377	29.699	6.88269	20.737	6.136	26.6587	7.27453
IYO_004410	membrane protein [Pseudomonas syringae pv. actinidiae ICMP 18884]	29.2	8.38917	5.17215	3.9545	2.938	8.24033	10.1225	17.1005	2.89005	8.947	5.51526	19.4955	13.7545	14.8025	9.49326	5.17117	6.35229	6.02667	2.37178
IYO_004415	octaprenyl-diphosphate synthase [Pseudomonas syringae pv. actinidiae ICMP 18884]	117.866	81.3468	8.77691	95.3745	2.70592	56.5923	14.8441	46.7477	7.5258	75.5857	35.4273	33.1072	31.843	84.4065	19.4958	49.4572	11.9173	70.345	7.83137
IYO_004420	50S ribosomal protein L21 [Pseudomonas syringae pv. actinidiae ICMP 18884]	2597.81	706.199	62.1652	513.865	150.122	711.419	107.749	965.038	92.2131	1179.32	519.596	1203.98	112.292	1381.35	297.679	1422.05	89.3125	1425.73	113.335
IYO_004425	50S ribosomal protein L27 [Pseudomonas syringae pv. actinidiae ICMP 18884]	1799.29	425.661	77.5789	292.174	42.8713	305.931	73.0468	527.631	117.86	660.714	169.652	625.57	147.524	921.297	111.959	779.309	24.1639	1007.38	143.872
IYO_004430	GTPase CgtA [Pseudomonas syringae pv. actinidiae ICMP 18884]	130.779	27.4157	1.78753	37.3655	12.4833	57.1648	8.98066	76.3697	10.9092	78.4815	33.7427	72.661	16.9288	52.322	11.3156	60.9017	7.54638	60.8528	13.7903
IYO_004435	gamma-glutamyl kinase [Pseudomonas syringae pv. actinidiae ICMP 18884]	143.864	165.916	35.2968	212.691	25.9906	254.88	80.9506	197.783	23.903	157.347	11.1423	230.855	78.1938	106.17	7.35454	81.2597	15.5257	99.2027	4.59575
IYO_004440	CreA [Pseudomonas syringae pv. actinidiae ICMP 18884]	162.687	118.588	33.8907	155.257	57.9993	163.123	6.77172	147.304	10.4837	75.4135	39.174	116.013	56.4679	82.1122	34.76	101.749	24.5178	67.9755	19.5182
IYO_004445	hypothetical protein IYO_004445 [Pseudomonas syringae pv. actinidiae ICMP 18884]	4.5135	4.92417	6.04887	0	0	11.6677	8.14258	2.873	3.52921	0	0	0	0	7.57217	9.30169	6.95783	8.54704	0	0
IYO_004450	group II intron reverse transcriptase/maturase	0	0	0	0	0	0	0	0	0	0	0	0	0	0	0	0	0	0	0
IYO_004455	transposase [Pseudomonas syringae pv. actinidiae ICMP 18884]	4.3575	0	0	0	0	0.809167	0.993984	0.933833	0.621437	0	0	1.58817	1.95091	2.293	2.81673	1.29017	1.58485	1.37767	0.893817
IYO_004460	hypothetical protein IYO_004460 [Pseudomonas syringae pv. actinidiae ICMP 18884]	151.631	136.083	58.6503	31.337	22.1867	47.7162	17.1423	58.9925	25.1475	11.0672	9.53433	45.736	34.8333	66.67	25.2577	50.3342	21.3096	56.2313	19.595
IYO_004465	hypothetical protein IYO_004465 [Pseudomonas syringae pv. actinidiae ICMP 18884]	40.7385	5.896	7.24267	20.3502	13.1226	0	0	9.94167	7.46831	44.537	24.0282	6.39	7.84951	0	0	32.93	24.0111	17.6953	14.4635
IYO_004470	hypothetical protein IYO_004470 [Pseudomonas syringae pv. actinidiae ICMP 18884]	80.4455	49.064	27.0105	62.8922	7.41821	19.7718	13.9682	48.6038	21.546	20.7433	11.534	25.993	15.966	46.4905	57.1092	0	0	62.5615	30.7034
IYO_004475	hypothetical protein IYO_004475 [Pseudomonas syringae pv. actinidiae ICMP 18884]	266.229	170.06	23.6453	224.988	77.0099	92.1632	1.9744	135.941	37.7679	110.595	36.4103	120.136	29.5551	99.6938	29.0719	66.541	40.9732	123.17	6.68291
IYO_004480	SSU ribosomal protein S2p (SAe) [Pseudomonas syringae pv. actinidiae ICMP 18884]	236.193	287.587	38.2572	297.407	43.8167	162.867	14.4438	158.219	33.0739	207.009	57.8289	121.683	25.2482	160.208	60.5917	74.545	7.3365	163.835	19.2672
IYO_004485	fimbrial protein [Pseudomonas syringae pv. actinidiae ICMP 18884]	378.716	576.646	84.702	512.347	15.6742	330.538	49.3111	398.431	25.0258	288.529	76.4635	330.007	101.893	431.308	89.5991	251.242	145.251	347.008	34.3403
IYO_004490	transcriptional regulator [Pseudomonas syringae pv. actinidiae ICMP 18884]	903.115	374.538	102.034	206.159	23.1991	1728.87	453.153	1758.69	397.512	1120.72	277.933	1337.78	509.126	1327.45	359.297	2252.86	188.063	1577.23	150.108
IYO_004495	hypothetical protein IYO_004495 [Pseudomonas syringae pv. actinidiae ICMP 18884]	121.367	67.5768	11.5749	38.7868	28.8153	457.88	70.4891	427.676	164.595	259.451	122.429	252.713	122.631	273.689	59.1843	404.802	174.294	344.75	13.3842
IYO_004500	membrane protein [Pseudomonas syringae pv. actinidiae ICMP 18884]	23.7515	21.3133	7.26102	11.9157	3.49357	45.7402	17.9382	32.539	13.6509	24.2658	8.13051	36.1017	26.5248	37.981	16.4499	43.3122	24.1255	36.171	15.3058
IYO_004505	phosphate starvation-inducible protein PsiF [Pseudomonas syringae pv. actinidiae ICMP 18884]	884.659	1125.32	20.5359	973.557	64.2392	1369.05	138.04	1199.3	307.163	1431.89	367.021	1322.84	315.366	1126.14	135.185	1159.19	402.272	906.593	82.6649
IYO_004510	membrane protein [Pseudomonas syringae pv. actinidiae ICMP 18884]	74.2115	63.8543	18.8174	95.6052	21.2701	91.4988	8.32981	105.057	16.7762	74.0682	18.6621	53.6177	20.4346	77.2435	9.86979	77.252	25.9511	69.424	3.61246
IYO_004515	heat-shock protein [Pseudomonas syringae pv. actinidiae ICMP 18884]	35.0765	8.87617	7.85738	5.97483	3.91406	10.1235	4.07655	9.91983	3.45475	17.5863	6.42921	15.697	4.9824	19.1307	14.9126	3.39267	4.16757	25.9212	6.23675
IYO_004520	DNA-binding protein [Pseudomonas syringae pv. actinidiae ICMP 18884]	340.697	62.5718	41.8581	66.7783	12.3202	79.5052	29.5283	81.4677	9.44325	70.647	30.842	138.756	2.06394	70.6495	6.91736	98.9147	42.1294	105.905	4.55571
IYO_004525	histidine kinase [Pseudomonas syringae pv. actinidiae ICMP 18884]	131.133	159.581	8.39128	142.069	29.6303	176.904	14.4383	131.064	14.3719	142.203	26.9466	131.136	11.0894	120.987	35.3975	140.309	36.1527	165.076	6.2721
IYO_004530	hypothetical protein IYO_004530 [Pseudomonas syringae pv. actinidiae ICMP 18884]	128.631	158.131	40.1992	65.8083	32.7211	140.769	54.2638	191.474	52.2403	215.394	50.0909	177.065	79.0522	205.513	86.7929	140.212	38.9988	176.889	15.9484
IYO_004535	urease subunit alpha [Pseudomonas syringae pv. actinidiae ICMP 18884]	42.635	107.559	17.0933	96.1963	4.66148	62.9388	1.13049	59.579	10.1131	64.6957	12.0895	48.201	14.7286	73.551	21.0229	35.252	10.2269	59.4645	11.4513
IYO_004540	urease subunit beta [Pseudomonas syringae pv. actinidiae ICMP 18884]	88.04	106.795	42.7275	109.644	32.2274	131.937	13.2298	60.9317	22.9004	97.1655	27.3464	8.0865	9.9335	59.3565	23.9176	67.4033	41.5036	116.556	36.4552
IYO_004545	acetyltransferase [Pseudomonas syringae pv. actinidiae ICMP 18884]	81.9775	112.902	4.49424	124.401	20.0239	78.6262	58.2456	88.2905	15.7827	106.865	31.2343	74.1603	11.4541	43.706	14.0849	56.8312	43.6635	79.8067	30.6103
IYO_004550	acetyltransferase [Pseudomonas syringae pv. actinidiae ICMP 18884]	53.7015	145.743	26.5621	118.315	24.7031	89.3175	12.5158	84.0452	19.3694	49.9767	5.86365	68.4615	25.9203	67.9615	17.9339	70.3537	21.3577	87.5278	11.1258
IYO_004555	urease subunit gamma [Pseudomonas syringae pv. actinidiae ICMP 18884]	103.579	242.197	42.5329	203.984	54.8422	119.359	21.8162	124.145	22.3149	187.164	43.8408	89.8025	50.0898	74.796	38.5902	19.5838	24.0569	114.965	16.9729
IYO_004560	urease accessory protein UreD [Pseudomonas syringae pv. actinidiae ICMP 18884]	54.1345	148.191	24.0926	132.293	20.5894	94.9247	4.76086	73.8845	10.2859	68.773	31.8254	63.2122	33.5977	85.3185	14.9193	89.2175	13.4657	57.9765	23.0926
IYO_004565	urea ABC transporter ATP-binding protein [Pseudomonas syringae pv. actinidiae ICMP 18884]	22.899	108.76	25.0985	78.9182	29.4294	43.0923	24.0453	20.995	4.13616	38.2745	18.3645	10.4802	12.8739	19.5503	12.0213	8.48917	10.4281	53.0845	18.4054
IYO_004570	urea ABC transporter ATP-binding protein [Pseudomonas syringae pv. actinidiae ICMP 18884]	20.207	133.942	31.0066	59.1112	13.5201	51.0588	9.92025	28.3458	5.11723	15.8625	3.85876	25.8217	6.02143	35.2503	23.355	9.583	5.90081	38.9837	24.0697
IYO_004575	amino acid ABC transporter permease [Pseudomonas syringae pv. actinidiae ICMP 18884]	15.2715	89.7118	7.19936	53.8043	7.45034	15.6487	9.81352	19.1605	6.83231	15.6277	4.92672	20.5992	4.74779	23.4307	18.161	15.28	9.40879	41.7847	26.814
IYO_004580	urea ABC transporter permease [Pseudomonas syringae pv. actinidiae ICMP 18884]	14.901	74.252	17.8767	43.3552	6.09992	9.40183	2.92049	20.4717	1.73587	16.2787	1.23212	35.4553	8.11221	30.773	17.4963	19.402	2.19721	22.0103	3.69272
IYO_004585	branched-chain amino acid ABC transporter substrate-binding protein [Pseudomonas syringae pv. actinidiae ICMP 18884]	87.796	956.173	141.03	489.078	80.7049	178.602	26.2098	174.23	26.8948	232.197	53.9139	130.596	33.0376	254.99	13.9398	172.755	47.8269	338.3	42.6722
IYO_004590	integrase [Pseudomonas syringae pv. actinidiae ICMP 18884]	1.742	3.9295	0.507062	0.9565	1.17497	3.40567	2.81042	1.16917	1.43621	1.6925	2.07908	0	0	2.4375	2.99424	0	0	7.9275	5.61685
IYO_004595	transposase [Pseudomonas syringae pv. actinidiae ICMP 18884]	0	0	0	0	0	0	0	0	0	0	0	0	0	0	0	0	0	0	0
IYO_004600		4.694	0	0	2.0805	1.28689	1.66217	2.04181	4.5675	2.45999	0	0	0	0	1.75167	2.15176	7.68783	6.02332	0.895167	1.09963
IYO_004605	transposase [Pseudomonas syringae pv. actinidiae ICMP 18884]	0	0	0	0	0	0	0	0	0	0	0	0	0	0	0	0	0	0	0
IYO_004610	integrase [Pseudomonas syringae pv. actinidiae ICMP 18884]	1.8965	2.36033	2.89944	1.55817	1.91406	6.41083	1.54899	0.57	0.700191	0.942	1.15716	0	0	0	0	0	0	1.75817	1.0801
IYO_004615	hypothetical protein IYO_004615 [Pseudomonas syringae pv. actinidiae ICMP 18884]	40.717	61.4727	5.72507	43.8508	3.67125	43.9757	8.87317	44.6712	5.26438	38.2933	6.67907	25.9597	2.95447	36.3212	4.94827	49.904	15.2678	56.3255	6.7047
IYO_004620	peptidase [Pseudomonas syringae pv. actinidiae ICMP 18884]	20.668	20.5707	4.38511	14.1552	8.923	21.1832	2.66417	14.3212	1.78443	29.4168	24.0721	44.8082	21.6314	58.0117	29.9191	31.6278	5.60501	72.5092	2.05349
IYO_004625	multicopper oxidase [Pseudomonas syringae pv. actinidiae ICMP 18884]	32.1415	35.4568	12.1412	30.801	3.89644	38.7862	10.8536	28.8228	6.5182	21.4637	6.43063	39.7935	48.8825	22.6607	7.44316	23.9105	15.8977	21.1533	8.36136
IYO_004630	copper-binding protein [Pseudomonas syringae pv. actinidiae ICMP 18884]	30.8905	12.1682	7.913	32.5145	9.02257	20.599	9.90057	32.3565	2.73359	30.139	6.76843	15.911	11.2375	29.6007	18.2022	49.4182	14.6229	24.4883	9.49193
IYO_004635	transposase [Pseudomonas syringae pv. actinidiae ICMP 18884]	71.26	56.9807	39.1794	48.3745	32.1954	13.6418	12.1213	37.3822	5.43127	16.2163	12.5999	0	0	33.1672	24.4889	31.7648	24.8898	65.9448	11.732
IYO_004640	hypothetical protein IYO_004640 [Pseudomonas syringae pv. actinidiae ICMP 18884]	59.364	168.19	40.4445	117.301	55.8642	101.027	18.5156	147.677	55.7108	133.882	25.3568	128.178	38.1449	41.8328	25.7319	133.086	53.176	183.437	46.5058
IYO_004645	hypothetical protein IYO_004645 [Pseudomonas syringae pv. actinidiae ICMP 18884]	57.674	96.9065	17.202	99.5488	67.3734	86.0575	13.7715	79.418	47.126	119.866	38.4516	67.4513	63.7273	124.842	39.8926	80.4515	22.8341	175.947	24.2009
IYO_004650	cobalt-precorrin-6X reductase [Pseudomonas syringae pv. actinidiae ICMP 18884]	28.953	6.10233	7.49614	13.3987	6.62323	19.896	7.12436	10.2623	7.71081	3.648	4.48122	0	0	7.6735	4.92144	11.1803	6.8844	9.051	7.31024
IYO_004655	cobalt-precorrin-6A synthase [Pseudomonas syringae pv. actinidiae ICMP 18884]	30.767	31.4632	8.63904	10.1452	9.19723	15.1085	11.4069	9.7355	3.00133	13.0765	3.94578	31.1845	14.4639	25.7933	8.9891	15.1317	12.6187	14.3188	3.9351
IYO_004660	precorrin-6Y C5,15-methyltransferase [Pseudomonas syringae pv. actinidiae ICMP 18884]	54.847	21.3545	6.84076	18.9985	3.25701	11.7313	4.98051	11.7783	0.934346	15.5222	4.6453	28.689	13.0806	16.067	9.88308	15.9722	9.97362	14.6297	5.23609
IYO_004665	oxidoreductase [Pseudomonas syringae pv. actinidiae ICMP 18884]	51.683	35.2447	16.8015	47.4958	16.5494	43.6125	18.6387	30.7818	14.239	37.2728	15.2674	38.9143	16.0605	43.3648	24.5309	53.7287	14.11	51.5913	8.6134
IYO_004670	precorrin isomerase [Pseudomonas syringae pv. actinidiae ICMP 18884]	61.8305	41.2522	25.4048	62.6905	5.59877	40.8992	10.7624	31.8453	7.6897	39.8972	10.1857	27.3365	20.8135	61.6543	37.9246	55.5188	35.0387	57.5708	11.1753
IYO_004675	precorrin-2 C20-methyltransferase [Pseudomonas syringae pv. actinidiae ICMP 18884]	45.063	31.3638	6.25456	50.8195	7.90294	36.0905	13.0694	45.4685	17.4113	36.3183	12.5722	47.2633	17.8349	26.4052	16.2423	57.5158	44.9669	63.6347	12.4324
IYO_004680	precorrin-3B C17-methyltransferase [Pseudomonas syringae pv. actinidiae ICMP 18884]	35.536	23.8843	2.7928	27.3642	3.94342	24.7018	9.84996	24.9553	6.75878	25.6537	3.65681	20.4607	9.68127	28.5938	7.64574	14.3275	9.89101	26.3658	3.65961
IYO_004685	hypothetical protein IYO_004685 [Pseudomonas syringae pv. actinidiae ICMP 18884]	18.942	2.81117	3.45325	8.97133	5.75175	12.5708	8.42489	4.16183	2.98384	2.2415	2.75347	12.185	14.9681	2.92117	3.58838	0	0	10.5357	5.66565
IYO_004690	group II intron reverse transcriptase/maturase	0.274	0	0	0	0	0.621	0.762839	0	0	0.708167	0.869915	0	0	0	0	1.6905	2.07662	0	0
IYO_004695	hypothetical protein IYO_004695 [Pseudomonas syringae pv. actinidiae ICMP 18884]	34.3595	43.1065	3.43264	20.1962	7.02668	29.885	9.08818	49.7312	2.60529	31.175	18.4989	34.5042	16.9348	32.9768	24.7488	42.877	17.1321	42.8323	13.5136
IYO_004700	hypothetical protein IYO_004700 [Pseudomonas syringae pv. actinidiae ICMP 18884]	22.6585	20.0862	13.811	54.6282	27.1645	43.8113	32.223	32.305	8.97887	42.9352	23.7638	38.7962	9.27681	32.856	31.2317	46.295	11.8626	39.0582	7.46273
IYO_004705	membrane protein [Pseudomonas syringae pv. actinidiae ICMP 18884]	66.1545	58.5325	13.0185	37.8022	8.85529	54.7232	5.23519	87.0338	25.0957	79.0457	24.0321	73.6392	17.9273	46.401	56.9992	50.6387	32.2774	52.7063	9.43922
IYO_004710	histidine kinase [Pseudomonas syringae pv. actinidiae ICMP 18884]	50.537	45.345	7.7586	48.9273	7.52914	56.951	10.0273	52.7577	8.51203	67.6742	11.7604	61.3373	11.8949	54.5082	5.11964	58.2955	15.574	58.9112	3.80257
IYO_004715	phosphoribosylamine--glycine ligase [Pseudomonas syringae pv. actinidiae ICMP 18884]	92.531	87.8732	18.7659	95.4937	15.0903	130.606	9.88277	118.473	29.8504	147.195	30.6951	116.46	23.4118	110.195	18.1171	89.3475	24.9246	113.691	17.4254
IYO_004720	phosphoribosylaminoimidazolecarboxamide formyltransferase [Pseudomonas syringae pv. actinidiae ICMP 18884]	27.49	36.8668	2.268	22.2007	3.2361	24.908	9.85565	24.2707	9.64175	45.3685	26.5119	37.2752	20.0748	47.9082	21.7954	16.655	10.2493	43.1805	7.10398
IYO_004725	Fis family transcriptional regulator [Pseudomonas syringae pv. actinidiae ICMP 18884]	102.977	70.7575	38.2841	44.0982	21.3049	33.102	8.43011	49.896	18.2039	72.1468	28.0691	68.8353	42.9695	94.2282	43.3524	60.7445	19.7508	112.525	16.3877
IYO_004730	tRNA-dihydrouridine synthase B [Pseudomonas syringae pv. actinidiae ICMP 18884]	164.044	46.462	6.16887	30.0793	7.83375	36.5417	17.8567	68.9385	9.9631	74.5942	13.8875	56.0407	10.3314	101.01	16.6759	69.8923	27.1605	156.984	15.9117
IYO_004735	zinc finger-domain-containing protein [Pseudomonas syringae pv. actinidiae ICMP 18884]	72.7575	27.9628	8.99041	37.3672	6.58794	28.4737	7.30287	36.1975	14.6429	39.9525	11.3674	32.9797	13.3707	42.2742	22.2645	30.3157	20.45	40.0658	10.1981
IYO_004740	ribosomal protein L11 methyltransferase [Pseudomonas syringae pv. actinidiae ICMP 18884]	94.2155	43.0882	24.642	43.7335	13.2429	37.028	6.9579	45.7022	16.1894	50.658	18.52	28.3082	18.3273	55.293	13.7275	78.2447	5.99677	28.6347	7.94842
IYO_004745	acetyl-CoA carboxylase [Pseudomonas syringae pv. actinidiae ICMP 18884]	191.751	192.168	15.0328	161.222	30.8715	133.122	35.7255	174.423	23.5199	150.849	49.9897	93.7265	16.2101	186.51	38.9662	100.035	32.3328	157.25	9.90447
IYO_004750	acetyl-CoA carboxylase [Pseudomonas syringae pv. actinidiae ICMP 18884]	330.327	118.307	13.7696	148.935	19.451	156.047	62.0787	140.789	36.557	185.942	58.4909	113.974	39.9185	160.992	13.8121	69.284	21.2375	122.058	39.254
IYO_004755	3-dehydroquinate dehydratase [Pseudomonas syringae pv. actinidiae ICMP 18884]	340.904	219.016	115.677	203.064	39.6306	171.672	56.4807	209.667	14.634	223.441	63.9823	186.076	28.7601	180.587	32.0501	293.164	50.8024	251.964	49.98
IYO_004760	thiol:disulfide interchange protein [Pseudomonas syringae pv. actinidiae ICMP 18884]	58.6695	19.6427	9.54916	20.0948	6.01984	38.1102	13.244	31.9158	8.36376	18.2337	3.08634	13.7528	8.97617	12.0495	3.49869	19.3047	4.37279	38.2255	6.35207
IYO_004765	transposase [Pseudomonas syringae pv. actinidiae ICMP 18884]	38.518	68.8263	23.3817	129.823	42.4363	152.172	85.292	108.382	17.5151	23.835	29.279	18.4015	22.6045	50.7975	42.0168	72.8582	64.6634	49.2597	33.1629
IYO_004770	hypothetical protein IYO_004770 [Pseudomonas syringae pv. actinidiae ICMP 18884]	37.706	52.4625	9.98658	81.9417	13.6746	80.1147	24.8604	64.6797	3.79493	51.1265	9.10738	42.8632	11.162	11.5408	10.3818	39.0285	24.4717	36.9358	12.79
IYO_004775	type II secretion system protein F [Pseudomonas syringae pv. actinidiae ICMP 18884]	22.7255	63.6843	24.1692	57.9055	12.7862	59.912	19.5519	40.0048	6.10642	33.5982	20.9089	27.9542	13.7201	31.1102	4.54554	33.2697	8.52492	26.6413	10.1223
IYO_004780	type II secretion system protein F [Pseudomonas syringae pv. actinidiae ICMP 18884]	15.206	56.4065	7.34192	65.802	23.2363	88.2927	20.7312	56.9075	2.65515	37.5135	14.1422	11.2263	6.89588	40.0072	18.4615	47.3488	16.1483	53.5568	9.29971
IYO_004785	ATPase [Pseudomonas syringae pv. actinidiae ICMP 18884]	35.8835	105.555	8.72551	144.037	35.2449	201	42.587	106.046	15.9597	85.0305	33.3032	39.4768	21.0917	36.9833	16.284	36.7752	15.8085	50.1588	1.14956
IYO_004790	pilus assembly protein [Pseudomonas syringae pv. actinidiae ICMP 18884]	32.84	96.9833	18.2236	121.239	9.15433	162.261	33.1679	115.289	1.30449	98.289	19.4298	43.7837	16.0991	39.7707	17.1931	36.062	14.6845	54.7022	8.32577
IYO_004795	secretin [Pseudomonas syringae pv. actinidiae ICMP 18884]	49.57	74.1115	7.76121	76.4875	10.4351	114.398	11.9879	92.3088	18.6882	60.5932	8.40237	55.2605	13.006	66.9435	22.0676	44.1348	21.9803	52.7995	19.197
IYO_004800	pilus assembly protein CpaB [Pseudomonas syringae pv. actinidiae ICMP 18884]	54.5625	160.762	40.7495	154.849	24.9786	177.402	23.3456	145.631	18.7504	156.761	15.9703	71.7292	22.8709	42.2743	11.6218	75.772	8.38876	42.3372	10.3569
IYO_004805	pilus assembly protein [Pseudomonas syringae pv. actinidiae ICMP 18884]	12345.9	7442.56	246.282	5795	540.593	7106.43	1306.92	8340.58	1175.52	10788.7	2734.78	7129.01	1926.03	5702.72	923.939	7899.18	3179.04	7046.86	340.273
IYO_004810	histidine kinase [Pseudomonas syringae pv. actinidiae ICMP 18884]	4818.96	2858.77	93.6609	3034.29	318.572	3378.27	240.468	3130.37	115.761	3162.42	649.408	2519.67	264.926	1958.73	288.046	1871.04	381.312	1939.34	61.6949
IYO_004815	penicillin-binding protein 1C [Pseudomonas syringae pv. actinidiae ICMP 18884]	22.9895	10.3895	4.72838	9.25817	3.65185	12.315	2.8165	6.66533	4.67879	11.4563	6.15047	8.39433	2.49217	6.39967	1.69868	3.36817	4.13747	9.69783	3.8626
IYO_004820	MFS transporter [Pseudomonas syringae pv. actinidiae ICMP 18884]	93.7325	116.885	43.688	136.175	36.5428	35.6432	21.9834	61.0182	21.6359	50.372	51.0396	58.9105	10.309	106.876	44.8172	86.8828	81.307	71.3935	28.6912
IYO_004825		18.5775	17.7355	7.00627	10.1623	2.21347	19.2858	1.00736	14.4935	3.55604	22.2488	7.41594	14.7837	5.4609	13.7498	3.27742	9.76933	6.74425	9.78367	2.94706
IYO_004830	integrase [Pseudomonas syringae pv. actinidiae ICMP 18884]	0	0	0	0	0	0	0	0	0	0	0	0	0	0	0	0	0	0	0
IYO_004835	transposase [Pseudomonas syringae pv. actinidiae ICMP 18884]	0	0	0	0	0	0	0	0	0	0	0	0	0	0	0	0	0	0	0
IYO_004840	lipoprotein [Pseudomonas syringae pv. actinidiae ICMP 18884]	20.118	16.4342	8.11451	34.1785	2.07054	22.9148	3.43988	29.3772	6.39034	23.9508	15.6228	32.8233	8.49177	15.1615	10.959	11.678	8.1438	18.4297	4.59012
IYO_004845	hypothetical protein IYO_004845 [Pseudomonas syringae pv. actinidiae ICMP 18884]	54.343	54.075	23.2497	50.9457	15.8467	48.784	1.61317	63.4832	26.6395	46.839	21.4495	62.6415	10.4001	39.9495	16.1794	41.5628	28.9813	46.5317	22.9567
IYO_004850	XRE family transcriptional regulator [Pseudomonas syringae pv. actinidiae ICMP 18884]	16.346	2.5165	1.7821	4.95583	3.09435	6.99867	0.962239	7.79617	3.26604	3.96	2.61093	7.3855	4.53762	11.7223	12.1894	12.559	10.4731	8.15133	2.05483
IYO_004855	esterase [Pseudomonas syringae pv. actinidiae ICMP 18884]	20.426	13.3433	5.66786	11.2177	8.77935	21.1248	7.90865	10.5945	4.97545	8.3535	3.2802	21.8485	6.49738	7.78467	9.56272	11.7655	14.4528	24.2955	12.8839
IYO_004860	arginine decarboxylase [Pseudomonas syringae pv. actinidiae ICMP 18884]	38.1085	40.3543	1.43701	25.5603	10.11	49.7962	2.67563	67.6387	3.08449	56.9033	10.1948	59.767	27.4107	46.9483	23.2267	27.7552	17.9603	54.1813	10.4876
IYO_004865	translation initiation factor Sui1 [Pseudomonas syringae pv. actinidiae ICMP 18884]	122.173	104.43	14.8139	35.6588	1.09783	139.247	10.9983	143.011	54.4937	48.7775	23.5313	54.0175	66.3554	47.4947	29.3259	101.33	22.9598	102.463	45.4731
IYO_004870	NUDIX hydrolase [Pseudomonas syringae pv. actinidiae ICMP 18884]	225.45	124.329	15.901	82.088	7.83015	288.512	72.743	200.649	34.4209	108.028	21.9673	176.755	71.2893	139.735	36.3444	195.353	66.4613	141.927	31.2863
IYO_004875	hypothetical protein IYO_004875 [Pseudomonas syringae pv. actinidiae ICMP 18884]	379.25	173.501	8.56282	131.896	17.3037	524.392	54.6598	370.066	36.9549	345.711	28.619	359.576	61.8913	257.908	33.7188	327.508	61.7031	235.813	32.6757
IYO_004880	diguanylate cyclase [Pseudomonas syringae pv. actinidiae ICMP 18884]	210.705	475.928	48.2219	302.643	22.2877	390.324	40.1181	314.393	46.3565	328.21	39.0756	274.565	32.3354	238.115	50.5346	261.343	80.1923	244.546	26.8983
IYO_004885	LuxR family transcriptional regulator [Pseudomonas syringae pv. actinidiae ICMP 18884]	775.679	835.351	45.7258	606.228	67.5728	853.741	138.716	746.787	114.416	631.8	96.5237	694.999	20.1379	730.942	102.581	692.959	45.7381	676.224	31.4097
IYO_004890	peptidase [Pseudomonas syringae pv. actinidiae ICMP 18884]	122.043	99.7422	17.7187	81.157	14.8482	131.873	4.95306	128.555	17.0168	88.9253	8.29667	51.6798	33.7304	92.1983	30.2995	93.7212	25.9223	129.882	25.6729
IYO_004895	pilus assembly protein TadE [Pseudomonas syringae pv. actinidiae ICMP 18884]	142.401	624.014	67.2342	379.279	37.3974	731.528	115.449	733.981	109.241	843.706	304.841	535.285	149.503	518.445	113.06	661.795	263.586	565.288	78.8291
IYO_004900	histidine kinase [Pseudomonas syringae pv. actinidiae ICMP 18884]	104.428	221.059	20.2093	290.415	15.5714	509.865	22.4344	327.267	32.6964	286.827	19.8003	211.951	13.5477	203.9	16.6903	184.702	70.7146	156.25	9.4521
IYO_004905	membrane protein [Pseudomonas syringae pv. actinidiae ICMP 18884]	95.235	153.492	18.9341	177.182	8.02276	342.824	45.9723	221.424	20.7838	247.875	57.9362	155.16	30.3641	97.8897	32.1043	146.856	37.1714	125.999	18.4879
IYO_004910	phosphoesterase [Pseudomonas syringae pv. actinidiae ICMP 18884]	14.692	5.722	3.70439	1.39467	1.71322	8.75567	5.0942	12.9325	2.13565	9.68783	1.73302	11.2152	7.98942	0	0	25.4028	14.4251	10.806	5.03764
IYO_004915	3-methyladenine DNA glycosylase [Pseudomonas syringae pv. actinidiae ICMP 18884]	21.652	3.34283	4.10635	33.3652	13.0083	9.77433	1.68252	12.0798	7.67702	20.9022	10.149	29.5723	9.3866	16.8538	10.8095	12.2785	7.56058	11.3305	8.04167
IYO_004920	gamma-glutamyl phosphate reductase [Pseudomonas syringae pv. actinidiae ICMP 18884]	170.092	79.7598	13.1598	68.5608	12.1977	88.1258	13.9352	111.392	16.6367	79.3307	10.7415	50.9357	9.98204	83.8073	21.9977	71.0643	34.419	114.745	18.5855
IYO_004925	nicotinate-nucleotide adenylyltransferase [Pseudomonas syringae pv. actinidiae ICMP 18884]	158.074	39.9185	5.07673	71.618	9.22443	78.318	6.60799	105.204	16.5434	82.5825	18.5828	87.103	22.9806	91.8265	38.2041	104.241	36.5909	176.828	11.5707
IYO_004930	ribosome-associated protein IOJAP [Pseudomonas syringae pv. actinidiae ICMP 18884]	139.046	79.8638	6.35954	89.9078	40.0799	84.6662	26.9721	81.5557	30.1573	80.052	54.0188	146.99	20.3	156.142	8.87242	99.2947	76.7587	147.886	21.7191
IYO_004935	50S rRNA methyltransferase [Pseudomonas syringae pv. actinidiae ICMP 18884]	63.1885	36.1963	4.93333	54.777	24.8329	54.1417	5.88112	56.4818	24.298	45.8152	34.8971	16.1153	19.7962	67.5508	42.2607	24.0337	14.8286	79.9125	18.1918
IYO_004940	penicillin-binding protein 2 [Pseudomonas syringae pv. actinidiae ICMP 18884]	17.6945	6.77117	2.1662	19.6212	6.95763	8.591	0.850382	7.4355	2.47644	9.27417	7.74237	7.9075	5.63764	10.1943	6.27071	4.17283	5.12593	18.359	4.12662
IYO_004945	rod shape-determining protein RodA [Pseudomonas syringae pv. actinidiae ICMP 18884]	19.605	10.3162	9.18186	4.35617	2.89051	5.63217	4.97339	8.14133	5.32008	20.6752	1.84465	13.45	0.138494	9.3685	6.76756	17.4045	10.868	11.7858	2.50711
IYO_004950	lytic transglycosylase [Pseudomonas syringae pv. actinidiae ICMP 18884]	56.8925	67.0195	28.8237	28.2507	11.6724	55.8048	18.7002	49.3575	19.4224	46.2833	14.5266	49.4435	27.2074	38.5428	17.3895	55.3372	34.2973	71.6122	13.7504
IYO_004955	lipoprotein [Pseudomonas syringae pv. actinidiae ICMP 18884]	131.082	57.7388	13.8229	74.56	9.06385	63.1207	16.5363	65.7875	20.327	77.9028	4.60345	53.01	8.28972	61.7647	7.60194	54.4833	6.71393	75.1565	9.56105
IYO_004960	hypothetical protein IYO_004960 [Pseudomonas syringae pv. actinidiae ICMP 18884]	108.067	117.001	54.1092	113.511	19.2985	52.2397	18.8964	55.874	34.3482	148.799	55.0447	43.4853	26.716	111.329	46.1602	131.874	38.347	129.156	5.46832
IYO_004965	D-alanyl-D-alanine carboxypeptidase [Pseudomonas syringae pv. actinidiae ICMP 18884]	100.469	85.3792	11.7123	91.2573	20.7026	78.574	4.5601	76.2567	19.2991	73.4015	16.8681	40.3623	20.3768	87.0648	39.4144	49.7482	30.6329	78.7823	16.2446
IYO_004970	hypothetical protein IYO_004970 [Pseudomonas syringae pv. actinidiae ICMP 18884]	152.07	124.181	6.61937	182.84	22.0786	127.928	31.9571	93.5552	10.7095	100.771	49.4724	125.235	58.0842	50.9068	31.2671	66.9573	41.4292	152.634	44.0455
IYO_004975	lipoate--protein ligase [Pseudomonas syringae pv. actinidiae ICMP 18884]	266.75	115.554	39.4382	124.016	30.0896	158.689	33.5052	179.814	19.1043	187.489	37.5401	101.209	35.6213	169.109	17.7141	197.842	14.8313	111.346	13.7979
IYO_004980	lipoyl synthase [Pseudomonas syringae pv. actinidiae ICMP 18884]	242.829	160.078	7.53331	226.117	30.676	149.633	18.8366	157.914	17.9501	158.492	41.0377	142.043	24.8924	180.955	47.9244	132.201	5.27942	167.793	31.3927
IYO_004985	murein transglycosylase [Pseudomonas syringae pv. actinidiae ICMP 18884]	113.912	83.3045	15.5967	88.8778	9.6901	93.7265	3.36603	98.7082	13.2726	97.376	6.443	48.0877	4.53882	43.1837	8.42155	49.164	14.9463	60.9185	7.18028
IYO_004990	lipoyl synthase [Pseudomonas syringae pv. actinidiae ICMP 18884]	54.446	111.11	15.7299	58.354	29.5544	79.3445	40.2404	98.4822	38.8558	109.244	68.2264	62.5653	76.8556	87.6632	53.9064	27.5335	33.8223	81.148	30.7726
IYO_004995	RNA-directed DNA polymerase (Reverse transcriptase) [Pseudomonas syringae pv. actinidiae ICMP 18884]	0	0	0	0	0	0	0	0	0	0	0	0	0	0	0	0	0	0	0
IYO_005000	transposase [Pseudomonas syringae pv. actinidiae ICMP 18884]	1.601	1.78383	2.19127	1.90783	1.26588	1.9935	2.44883	2.3	1.51647	0	0	0	0	0	0	0	0	3.35517	2.17967
IYO_005005	DNA polymerase III subunit delta [Pseudomonas syringae pv. actinidiae ICMP 18884]	38.8195	11.6028	1.71663	21.394	8.41389	19.629	3.26556	20.0042	3.46998	48.0873	20.9353	18.9313	11.6284	48.4333	14.143	25.4255	18.248	43.3835	6.59407
IYO_005010	lipoprotein [Pseudomonas syringae pv. actinidiae ICMP 18884]	90.497	78.3998	13.9449	59.7365	5.71707	70.1368	17.8619	56.0908	3.70163	80.0555	16.2817	49.0065	0.504431	46.8715	15.9323	44.7628	4.9556	80.4695	4.59728
IYO_005015	leucine--tRNA ligase [Pseudomonas syringae pv. actinidiae ICMP 18884]	94.6945	45.0888	3.34869	55.9165	7.20786	44.3143	7.35742	67.1662	6.09886	50.889	29.6142	61.5797	9.44149	59.6522	2.308	27.7475	9.55545	61.1322	4.54915
IYO_005020	hypothetical protein IYO_005020 [Pseudomonas syringae pv. actinidiae ICMP 18884]	386.84	914.149	202.555	701.163	63.0892	1083.11	252.029	1452.86	381.74	1347.5	339.291	933.63	376.714	998.335	163.132	1972.97	516.996	2556.09	217.629
IYO_005025	membrane protein [Pseudomonas syringae pv. actinidiae ICMP 18884]	122.942	112.287	25.9666	82.5548	9.9355	112.298	3.97099	117.482	15.0955	105.947	20.0203	156.907	26.0675	132.935	10.6551	174.159	39.675	129.304	29.3014
IYO_005030	acyltransferase [Pseudomonas syringae pv. actinidiae ICMP 18884]	42.055	22.787	11.0208	26.4282	5.57194	20.2957	3.76318	28.3033	4.96705	30.1878	4.02846	29.5195	18.5113	19.3885	9.17993	32.9948	24.0585	28.2492	10.34
IYO_005035	magnesium transporter [Pseudomonas syringae pv. actinidiae ICMP 18884]	117.399	105.681	21.862	124.915	31.47	174.208	24.5215	92.4445	13.7813	57.8915	7.61741	67.7332	37.6563	64.0315	30.6783	46.2563	15.0432	98.4247	18.6678
IYO_005040	rRNA maturation factor [Pseudomonas syringae pv. actinidiae ICMP 18884]	214.509	119.056	26.4061	123.542	29.4017	134.509	23.6857	140.874	45.6092	127.902	36.1568	84.2448	22.7948	119.394	47.1408	48.053	44.1831	96.6365	21.3126
IYO_005045	ATP-binding protein [Pseudomonas syringae pv. actinidiae ICMP 18884]	364.118	244.676	11.211	282.586	28.6041	428.058	68.2155	307.351	3.40789	235.881	27.3137	218.659	71.9961	204.572	50.4239	189.263	3.69477	188.029	34.2952
IYO_005050	(dimethylallyl)adenosine tRNA methylthiotransferase [Pseudomonas syringae pv. actinidiae ICMP 18884]	297.868	50.8603	11.9121	50.5542	5.10335	75.8672	12.6296	106.479	6.3023	58.2445	4.87336	57.4375	22.5577	40.3983	15.067	79.3482	11.6855	78.4688	2.10763
IYO_005055	hypothetical protein IYO_005055 [Pseudomonas syringae pv. actinidiae ICMP 18884]	65.936	28.0143	17.7863	27.3037	20.8039	19.6972	24.1961	13.5148	3.27592	48.3317	50.8793	26.397	16.2153	35.1637	43.1952	41.8613	51.4227	61.9297	35.1792
IYO_005060	Sel1 repeat-containing protein [Pseudomonas syringae pv. actinidiae ICMP 18884]	265.577	350.03	34.576	136.746	29.6312	189.351	40.1069	121.065	35.0616	154.45	29.371	109.03	64.158	145.639	16.9781	174.789	35.4715	192.139	29.7855
IYO_005065	glutamate-1-semialdehyde 2,1-aminomutase [Pseudomonas syringae pv. actinidiae ICMP 18884]	129.278	55.2165	8.17702	69.0947	10.4773	52.996	6.54661	76.133	14.6967	71.7755	12.0639	55.8107	10.0376	58.537	15.5375	49.9117	15.4914	41.9543	12.0417
IYO_005070	thiamine-phosphate pyrophosphorylase [Pseudomonas syringae pv. actinidiae ICMP 18884]	58.2175	36.6207	9.06914	25.7047	11.0849	17.7607	3.88021	22.8113	7.59764	25.9098	4.11323	16.131	9.90862	41.06	9.68639	29.9033	18.5024	32.6147	12.594
IYO_005075	hydrogenase [Pseudomonas syringae pv. actinidiae ICMP 18884]	80.3295	7.05717	8.66906	32.5655	15.7265	38.1145	9.51064	30.5152	1.79065	32.1908	10.2739	24.8213	15.2501	35.9625	6.29517	18.6957	14.2494	47.9088	9.07537
IYO_005080	histidine kinase [Pseudomonas syringae pv. actinidiae ICMP 18884]	54.0635	137.743	15.3563	112.514	20.9015	192.202	37.3824	149.347	14.2827	121.983	31.7215	103.493	19.3464	74.2563	28.1109	98.4717	8.70306	105.847	16.2638
IYO_005085	AMP nucleosidase [Pseudomonas syringae pv. actinidiae ICMP 18884]	113.047	55.6625	23.2985	72.0023	11.8687	56.5738	20.8191	47.3172	12.1114	28.8283	12.4206	47.1933	14.5207	60.1707	25.5062	44.9325	13.6601	52.1732	11.265
IYO_005090	pseudouridine synthase [Pseudomonas syringae pv. actinidiae ICMP 18884]	54.426	24.3487	8.29883	29.7453	3.27719	42.75	5.61723	19.2917	9.12427	26.0985	15.89	7.7095	9.47039	27.4597	24.6985	6.7855	8.33534	23.9412	15.0557
IYO_005095	AsnC family transcriptional regulator [Pseudomonas syringae pv. actinidiae ICMP 18884]	57.723	115.255	19.6767	88.5267	32.4863	74.925	11.351	58.0195	6.48974	83.7657	33.1438	51.84	25.964	66.0943	13.5762	8.2415	10.1239	42.0485	7.5363
IYO_005100	hypothetical protein IYO_005100 [Pseudomonas syringae pv. actinidiae ICMP 18884]	239.496	283.173	45.1947	216.716	44.9799	515.499	84.0494	410.57	20.7524	353.171	40.6659	278.691	44.0443	337.827	66.3691	311.45	90.9027	356.278	92.201
IYO_005105	hypothetical protein IYO_005105 [Pseudomonas syringae pv. actinidiae ICMP 18884]	112.593	140.781	18.0878	132.402	16.3986	250.214	36.1109	251.594	26.8699	305.21	58.9133	203.042	45.0211	140.517	17.5707	173.794	61.0027	179.807	30.2672
IYO_005110	ferrous iron transporter [Pseudomonas syringae pv. actinidiae ICMP 18884]	64.6515	69.871	22.597	64.5697	15.7874	131.468	21.4807	93.3887	3.58921	85.1987	19.7922	108.184	21.6902	32.7685	16.8952	93.5722	21.0249	81.3993	10.7587
IYO_005115	polyribonucleotide nucleotidyltransferase [Pseudomonas syringae pv. actinidiae ICMP 18884]	166.204	138.723	62.6269	147.614	12.4317	215.255	77.4454	297.521	55.9008	214.331	31.7653	289.057	39.8973	258.079	67.1273	172.631	59.7684	317.526	27.5462
IYO_005120	RNA 2'-phosphotransferase [Pseudomonas syringae pv. actinidiae ICMP 18884]	147.214	159.207	16.5988	83.4573	16.8816	130.556	45.2776	120.051	24.4289	120.841	69.9522	93.503	36.5156	114.075	14.7488	79.6237	24.9881	62.9962	15.1908
IYO_005125	galactose 1-dehydrogenase [Pseudomonas syringae pv. actinidiae ICMP 18884]	110.139	208.572	22.1324	251.496	51.3462	187.875	52.2489	160.085	34.0574	167.923	32.0056	186.561	24.7355	106.83	41.3089	87.0555	19.3209	74.5148	23.269
IYO_005130	esterase [Pseudomonas syringae pv. actinidiae ICMP 18884]	49.05	64.6858	11.7737	60.1987	11.6091	105.182	26.4432	86.8138	16.919	60.5633	26.2218	50.9985	6.77281	34.1525	4.41563	42.3292	11.4979	45.8868	4.93326
IYO_005135	thioredoxin [Pseudomonas syringae pv. actinidiae ICMP 18884]	63.5365	30.1572	19.0555	15.6072	19.1719	156.819	19.8504	136.362	37.4347	125.842	48.6193	82.204	38.8189	59.9887	27.0402	62.376	52.0162	71.41	24.3257
IYO_005140	SAM-dependent methyltransferase [Pseudomonas syringae pv. actinidiae ICMP 18884]	29.9015	18.5373	14.5737	10.5242	8.42651	17.0833	9.93958	13.37	5.29532	25.504	15.7079	3.66033	4.49637	18.7893	14.9567	6.36333	7.81675	21.2517	9.39844
IYO_005145	endoribonuclease L-PSP [Pseudomonas syringae pv. actinidiae ICMP 18884]	114.208	114.583	30.6859	60.8537	33.1446	68.1153	7.20486	73.7067	29.1072	59.4262	5.31289	45.4435	28.8387	66.0555	52.5815	94.3442	60.3769	88.4902	20.3293
IYO_005150	integrase [Pseudomonas syringae pv. actinidiae ICMP 18884]	2.029	0	0	0	0	1.30817	1.60696	3.263	2.50565	0	0	2.60967	3.20573	0	0	0	0	2.20783	1.43451
IYO_005155	transposase [Pseudomonas syringae pv. actinidiae ICMP 18884]	0	0	0	0	0	0	0	0	0	0	0	0	0	0	0	0	0	0	0
IYO_005160	HopI1	22.337	96.8718	26.5181	370.023	90.4507	246.34	37.2775	367.049	75.1462	324.668	100.102	169.58	7.39938	217.575	52.0921	143.615	36.1611	181.193	35.5121
IYO_005165	hypothetical protein IYO_005165 [Pseudomonas syringae pv. actinidiae ICMP 18884]	52.444	64.5457	20.977	58.0707	15.9079	65.6373	29.7629	49.582	15.0618	43.658	2.96209	23.829	19.4315	32.2708	32.5317	57.6083	40.9555	43.537	14.3156
IYO_005170	ATPase AAA [Pseudomonas syringae pv. actinidiae ICMP 18884]	0	0	0	0	0	0	0	0	0	0	0	0	0	0	0	0	0	0	0
IYO_005175	integrase [Pseudomonas syringae pv. actinidiae ICMP 18884]	0	0	0	0	0	0	0	0	0	0	0	0	0	0	0	0	0	0	0
IYO_005180	hypothetical protein IYO_005180 [Pseudomonas syringae pv. actinidiae ICMP 18884]	72.284	71.0105	11.7351	50.699	10.4883	88.9975	11.1613	58.3388	6.53769	72.2752	19.8291	63.2978	39.9306	67.512	27.4395	51.4252	10.4362	49.458	12.1133
IYO_005185	XRE family transcriptional regulator [Pseudomonas syringae pv. actinidiae ICMP 18884]	50.3105	77.1412	9.69447	43.1168	17.5926	81.151	20.878	57.8613	10.8829	46.0048	21.2322	78.498	11.3946	49.2117	44.9226	51.0498	3.47739	53.821	17.7856
IYO_005190	hypothetical protein IYO_005190 [Pseudomonas syringae pv. actinidiae ICMP 18884]	92.8345	58.0887	39.4805	23.8455	15.27	54.0008	53.286	50.012	19.3366	28.6972	22.6962	46.077	28.3032	76.5613	58.4419	57.3098	39.5639	57.4672	42.3389
IYO_005195	integrase [Pseudomonas syringae pv. actinidiae ICMP 18884]	0.9475	0	0	0	0	0	0	0	0	0	0	0	0	0	0	0	0	2.87333	1.86413
IYO_005200	transposase [Pseudomonas syringae pv. actinidiae ICMP 18884]	0	0	0	0	0	0	0	0	0	0	0	0	0	0	0	0	0	0	0
IYO_005205	hypothetical protein IYO_005205 [Pseudomonas syringae pv. actinidiae ICMP 18884]	8.8145	0	0	6.2725	7.70517	21.0643	12.9384	7.49283	9.20423	0	0	0	0	43.6815	31.5694	0	0	16.0712	11.392
IYO_005210	hypothetical protein IYO_005210 [Pseudomonas syringae pv. actinidiae ICMP 18884]	15.4295	6.62817	8.14207	3.05367	3.75114	13.1578	5.50762	1.57583	1.93576	4.71517	5.79213	0	0	4.81583	5.91579	0	0	7.34583	9.02366
IYO_005215	hypothetical protein IYO_005215 [Pseudomonas syringae pv. actinidiae ICMP 18884]	35.229	40.94	3.33142	15.8003	1.33106	7.81033	5.15982	30.6815	14.7336	26.922	6.70485	22.595	7.82165	17.611	2.38883	18.6653	12.8856	33.1852	10.8419
IYO_005220	ATP-dependent helicase [Pseudomonas syringae pv. actinidiae ICMP 18884]	78.794	96.2645	11.3141	80.38	2.03143	127.662	26.1386	98.6858	17.2731	76.2183	8.44783	59.419	20.4834	69.262	9.28564	91.1628	28.774	50.5745	9.10397
IYO_005225	endonuclease DDE [Pseudomonas syringae pv. actinidiae ICMP 18884]	9.863	8.78967	5.39864	5.01683	4.60868	6.763	4.20277	5.72133	1.97632	3.3435	2.06124	12.025	5.80893	2.2875	2.80998	14.4158	10.2833	4.07967	3.59894
IYO_005230	hypothetical protein IYO_005230 [Pseudomonas syringae pv. actinidiae ICMP 18884]	46.9805	59.5303	20.2233	30.5038	2.41832	46.3553	13.9787	57.771	9.13056	49.9402	12.3564	47.4632	6.93203	49.7377	30.7016	59.245	9.86503	51.061	12.5769
IYO_005235		8.237	1.38983	1.70728	5.51083	4.09396	7.1125	2.08574	5.43017	1.52489	3.5085	2.16977	18.0275	5.52711	4.26217	5.23567	11.6342	10.8845	5.00433	3.68634
IYO_005240	hypothetical protein IYO_005240 [Pseudomonas syringae pv. actinidiae ICMP 18884]	2.7045	0	0	0	0	0	0	1.75867	2.16035	0	0	0	0	0	0	0	0	0	0
IYO_005245	group II intron reverse transcriptase/maturase	0	0	0	0	0	0	0	0	0	0	0	0	0	0	0	0	0	0	0
IYO_005250	transposase [Pseudomonas syringae pv. actinidiae ICMP 18884]	0.0905	0.735833	0.903901	0	0	0	0	0	0	0	0	0	0	0	0	0	0	0	0
IYO_005255	glycosyltransferase [Pseudomonas syringae pv. actinidiae ICMP 18884]	37.098	27.9845	8.96421	15.656	10.0375	12.021	5.2749	13.3172	6.55899	15.6787	4.96602	14.3275	4.26084	14.3152	4.70391	9.35767	11.495	16.4562	3.78427
IYO_005260	hypothetical protein IYO_005260 [Pseudomonas syringae pv. actinidiae ICMP 18884]	48.05	20.0728	14.2248	15.3582	11.702	33.0133	8.23806	5.879	3.66553	9.683	11.8946	7.3645	9.04659	13.928	17.1092	11.7735	14.4626	17.3992	13.2232
IYO_005265	endonuclease DDE [Pseudomonas syringae pv. actinidiae ICMP 18884]	0	0	0	0	0	0	0	0	0	0	0	0	0	0	0	0	0	0	0
IYO_005270	hypothetical protein IYO_005270 [Pseudomonas syringae pv. actinidiae ICMP 18884]	37.105	10.7225	13.1716	17.4942	21.4899	11.9557	14.6864	0	0	24.0427	16.5113	0	0	0	0	29.0528	20.0638	31.8077	25.6898
IYO_005275	hypothetical protein IYO_005275 [Pseudomonas syringae pv. actinidiae ICMP 18884]	14.2735	5.28167	6.48802	6.27383	0.76544	2.86733	3.52225	5.276	3.37285	1.8795	2.30879	2.90217	3.56504	4.62317	2.95946	2.28533	2.80731	7.254	4.69273
IYO_005280	HAD superfamily hydrolase-like protein [Pseudomonas syringae pv. actinidiae ICMP 18884]	18.478	0	0	0	0	4.76817	2.92877	8.92983	7.37806	3.934	4.83254	0	0	0	0	3.77833	4.64132	8.02683	5.24291
IYO_005285	UDP-glucose 6-dehydrogenase [Pseudomonas syringae pv. actinidiae ICMP 18884]	19.3205	4.541	2.88192	0	0	1.06367	1.30661	8.16633	2.48023	1.53867	1.89011	0	0	12.8812	3.41888	10.1693	12.4921	15.0765	9.50486
IYO_005290	glycosyl transferase [Pseudomonas syringae pv. actinidiae ICMP 18884]	28.381	18.1317	6.61893	25.5682	5.24778	20.291	2.92679	21.0015	0.890327	27.2845	1.26165	14.2915	10.1516	18.8107	7.8462	34.8083	14.8538	25.1812	9.32158
IYO_005295	glycosyl transferase [Pseudomonas syringae pv. actinidiae ICMP 18884]	12.936	9.24717	1.20191	6.95217	4.73194	3.97067	1.11997	10.9992	3.95132	10.5015	3.91345	10.1433	6.64376	4.1505	2.88972	2.424	2.97765	14.7583	1.4433
IYO_005300	hemolysin [Pseudomonas syringae pv. actinidiae ICMP 18884]	23.1995	19.3422	0.875483	21.3002	11.7397	20.521	6.43374	25.0767	8.18213	17.8273	4.66084	23.712	4.15205	10.9552	7.01285	27.1545	5.07158	16.0722	4.96579
IYO_005305	hypothetical protein IYO_005305 [Pseudomonas syringae pv. actinidiae ICMP 18884]	40.8085	15.7635	7.03017	29.5875	4.98386	9.81767	8.13082	43.5703	10.5024	28.1673	18.7479	44.0965	15.3551	18.317	16.5055	0	0	23.8438	8.24221
IYO_005310	hypothetical protein IYO_005310 [Pseudomonas syringae pv. actinidiae ICMP 18884]	3.6135	2.07867	2.55344	0	0	0	0	3.63867	4.46976	5.035	3.15451	0	0	0	0	0	0	1.73633	2.13292
IYO_005315	peptidase [Pseudomonas syringae pv. actinidiae ICMP 18884]	131.968	79.536	9.77812	63.4358	18.7147	81.9313	18.7215	79.3057	9.24782	83.0437	3.60623	91.9488	25.0472	93.9633	15.1801	80.0208	17.2796	144.697	24.8384
IYO_005320	hemolysin secretion protein D [Pseudomonas syringae pv. actinidiae ICMP 18884]	89.638	60.9062	26.6495	51.5612	19.5569	47.9245	3.78702	41.579	4.14126	28.2773	6.41434	54.5517	23.2778	61.8348	10.9734	32.5518	20.3047	62.6385	16.4038
IYO_005325	channel protein TolC [Pseudomonas syringae pv. actinidiae ICMP 18884]	70.388	55.708	10.507	53.4137	10.4501	58.995	6.94877	65.4167	14.2394	56.4212	16.3767	64.9965	47.6381	60.5057	9.18887	66.3495	12.9428	91.8217	8.99932
IYO_005330	glycosyl transferase family 1 [Pseudomonas syringae pv. actinidiae ICMP 18884]	29.498	12.7747	7.29774	12.7917	7.56126	18.255	5.08037	18.7985	8.14772	30.36	6.51358	17.2955	5.48977	18.8672	4.90712	22.9695	16.4854	29.5983	3.69205
IYO_005335	mannose-1-phosphate guanyltransferase [Pseudomonas syringae pv. actinidiae ICMP 18884]	558.593	354.893	32.2051	396.518	58.71	497.752	16.8132	445.985	29.7282	386.737	38.7879	332.88	26.142	339.511	5.113	345.29	17.1706	356.952	16.0178
IYO_005340	hypothetical protein IYO_005340 [Pseudomonas syringae pv. actinidiae ICMP 18884]	82.333	46.2598	15.5416	19.6013	5.43397	32.166	15.5964	38.4862	11.505	13.7712	10.0539	25.8768	12.4727	14.38	8.84265	30.6627	24.0261	50.7493	14.6174
IYO_005345	TetR family transcriptional regulator [Pseudomonas syringae pv. actinidiae ICMP 18884]	16.157	9.501	11.6711	7.7505	9.52075	21.1873	26.0266	9.47783	11.6426	0	0	0	0	0	0	0	0	14.0263	17.23
IYO_005350	GTP-binding protein [Pseudomonas syringae pv. actinidiae ICMP 18884]	59.232	46.047	27.3293	30.4498	6.19232	16.8212	8.13112	36.5512	3.55637	49.5548	19.592	22.406	7.10025	41.844	5.67625	44.2455	27.5516	31.3043	2.43942
IYO_005355	peptidyl-tRNA hydrolase [Pseudomonas syringae pv. actinidiae ICMP 18884]	52.8295	19.2272	12.5056	38.878	24.3209	24.6005	5.7054	28.618	16.0268	86.968	38.0708	50.8243	23.8037	80.4328	5.13715	10.7233	7.81893	58.9335	6.56781
IYO_005360	50S ribosomal protein L25 [Pseudomonas syringae pv. actinidiae ICMP 18884]	556.043	119.501	6.0905	159.925	21.3093	155.972	12.9669	244.753	39.1626	291.855	105.12	315.995	48.3404	395.205	98.2906	281.467	18.3103	365.76	37.6164
IYO_005365	ribose-phosphate pyrophosphokinase [Pseudomonas syringae pv. actinidiae ICMP 18884]	487.45	138.142	14.0708	126.324	49.5928	187.964	50.639	190.984	46.8581	184.44	46.3554	162.5	37.0863	233.252	30.5945	189.399	19.781	217.495	34.9671
IYO_005370		21961.6	1172.69	394.155	449.871	153.963	1000.36	501.36	1123.9	597.995	911.496	388.022	1310.16	1083.86	1524.06	181.959	1149.97	330.205	2831.01	674.158
IYO_005375	kinase [Pseudomonas syringae pv. actinidiae ICMP 18884]	3060.86	457.626	83.6941	232.386	40.2405	465.467	139.834	390.575	140.332	474.456	96.9606	793.403	492.085	838.393	144.73	744.919	181.31	1222.91	74.3951
IYO_005380	membrane protein [Pseudomonas syringae pv. actinidiae ICMP 18884]	57.216	74.9877	29.5612	73.7465	10.3079	61.288	19.3448	73.679	5.61135	48.8182	23.9221	52.1582	21.4914	23.2277	8.09495	105.618	62.0504	63.1245	16.1686
IYO_005385	hypothetical protein IYO_005385 [Pseudomonas syringae pv. actinidiae ICMP 18884]	95.6525	104.093	29.1624	107.974	8.83226	100.587	14.7098	92.989	11.4674	93.9973	20.7166	63.2553	28.561	69.4152	17.9854	61.4765	3.20197	61.1428	3.38896
IYO_005390	glutamyl-tRNA reductase [Pseudomonas syringae pv. actinidiae ICMP 18884]	180.642	53.899	8.17913	59.7777	17.4497	73.4807	1.80183	77.7348	4.63791	68.5725	14.0156	69.8257	8.96164	87.2208	15.5747	58.372	37.0666	86.8775	16.3578
IYO_005395	peptide chain release factor 1 [Pseudomonas syringae pv. actinidiae ICMP 18884]	78.723	39.3025	12.6497	35.2987	15.2052	39.5823	3.51806	57.2843	12.1252	47.3107	19.9657	57.2293	10.4497	59.9377	8.02117	47.5905	12.8791	66.4238	17.5367
IYO_005400	SAM-dependent methyltransferase [Pseudomonas syringae pv. actinidiae ICMP 18884]	63.928	147.785	21.6438	115.904	40.4429	98.389	5.63936	103.436	29.2179	194.557	23.4313	293.952	83.2731	138.844	18.1183	222.258	63.8434	111.082	20.4882
IYO_005405	molybdopterin-synthase adenylyltransferase [Pseudomonas syringae pv. actinidiae ICMP 18884]	43.899	58.3592	13.0857	43.846	13.5105	38.0953	8.77415	56.2182	7.98068	60.0543	2.83907	57.0348	6.16527	56.5438	22.8998	32.2357	6.41517	30.7498	3.2264
IYO_005410	glutamate racemase [Pseudomonas syringae pv. actinidiae ICMP 18884]	125.493	72.255	19.0554	46.9812	13.6147	83.0978	10.8003	67.8752	26.4518	75.2635	31.2644	56.7317	9.55919	38.9155	16.6546	78.8983	69.9084	47.213	2.74951
IYO_005415	lipid A 3-O-deacylase [Pseudomonas syringae pv. actinidiae ICMP 18884]	494.415	554.01	77.2261	330.579	11.0927	938.706	76.2356	547.618	28.0222	616.891	53.5504	859.336	94.8054	527.932	86.1314	687.293	170.545	586.739	45.6743
IYO_005420	transposase [Pseudomonas syringae pv. actinidiae ICMP 18884]	0	0	0	0	0	0	0	0	0	0	0	0	0	0	0	0	0	0	0
IYO_005425	group II intron reverse transcriptase/maturase	0	0	0	0	0	0	0	0	0	0	0	0	0	0	0	0	0	0	0
IYO_005430	Fe-S-oxidoreductase [Pseudomonas syringae pv. actinidiae ICMP 18884]	51.026	49.2067	23.8288	72.5542	12.4401	43.6953	19.4945	56.03	22.7122	18.3518	17.5509	23.5428	28.9201	62.6098	43.9098	0	0	52.0815	13.2186
IYO_005435	membrane protein [Pseudomonas syringae pv. actinidiae ICMP 18884]	74.8515	67.2195	16.2054	37.3043	23.4082	56.644	16.9528	55.5815	18.4111	30.9955	17.853	0	0	13.9283	17.1096	43.1695	53.0296	66.7533	5.75834
IYO_005440	cyclopropane-fatty-acyl-phospholipid synthase [Pseudomonas syringae pv. actinidiae ICMP 18884]	56.763	84.9863	22.9083	64.3545	12.4972	91.264	6.84164	51.0307	5.00069	47.9797	5.97827	43.1858	21.291	38.9307	7.874	68.852	29.1347	39.1365	12.7714
IYO_005445	hypothetical protein IYO_005445 [Pseudomonas syringae pv. actinidiae ICMP 18884]	49.964	27.7627	1.54569	47.4547	12.3083	55.48	24.3142	38.999	5.00648	36.9995	8.03702	18.6287	6.7833	19.982	12.7913	12.7703	8.13988	34.5325	12.1533
IYO_005450	FAD-dependent oxidoreductase [Pseudomonas syringae pv. actinidiae ICMP 18884]	72.4375	76.1468	8.14701	86.0877	16.4169	118.718	8.81928	85.6875	3.08778	63.839	13.3723	49.671	25.7758	69.6018	18.216	35.9998	15.9475	43.2695	20.4423
IYO_005455	short-chain dehydrogenase [Pseudomonas syringae pv. actinidiae ICMP 18884]	84.598	112.158	20.6028	106.935	43.7821	147.968	23.1726	99.3912	10.1125	60.5358	18.6471	49.9665	16.2533	51.6132	22.358	53.4333	18.5082	54.8697	13.5279
IYO_005460	transcriptional regulator [Pseudomonas syringae pv. actinidiae ICMP 18884]	54.122	58.8107	3.66533	58.8172	14.784	75.117	8.02628	65.0673	12.0858	11.936	8.19694	76.1745	26.2533	46.8647	22.0699	18.7042	22.9763	39.8297	19.6955
IYO_005465	deoxyribodipyrimidine photolyase [Pseudomonas syringae pv. actinidiae ICMP 18884]	115.517	90.1612	13.1625	86.0228	2.27012	129.499	34.9145	95.8852	13.0146	78.7295	19.7585	85.2992	12.3339	46.1625	10.835	73.559	22.4197	40.5983	5.7533
IYO_005470	MerR family transcriptional regulator [Pseudomonas syringae pv. actinidiae ICMP 18884]	114.302	140.444	12.2084	140.512	20.213	233.399	39.1908	129.504	2.40374	95.101	10.3176	106.055	31.7604	45.534	1.02382	52.0968	22.6006	63.2773	16.6632
IYO_005475	membrane protein [Pseudomonas syringae pv. actinidiae ICMP 18884]	233.519	272.849	28.5214	161.951	23.7386	314.947	31.3705	231.075	17.1931	171.518	33.5313	183.018	56.33	129.669	19.6937	146.798	35.8323	95.6412	13.8078
IYO_005480	group II intron reverse transcriptase/maturase	0	0	0	0	0	0	0	0	0	0	0	0	0	0	0	0	0	0	0
IYO_005485	hypothetical protein IYO_005485 [Pseudomonas syringae pv. actinidiae ICMP 18884]	187.17	138.246	48.0676	262.153	56.005	339.887	17.036	234.624	52.9294	180.069	77.7993	136.357	104.296	99.0008	60.544	136.571	97.3924	128.062	61.6976
IYO_005490	FAD-dependent oxidoreductase [Pseudomonas syringae pv. actinidiae ICMP 18884]	391.428	215.539	48.4941	202.599	30.899	464.793	89.6659	437.845	25.265	335.136	62.0014	416.132	58.3315	286.032	80.9576	200.515	58.0992	221.81	43.046
IYO_005495	NAD-dependent dehydratase [Pseudomonas syringae pv. actinidiae ICMP 18884]	179.819	231.279	42.7811	177.02	6.28382	244.251	60.2347	270.081	37.0654	164.227	8.40918	122.975	25.5663	147.144	25.5285	171.16	47.2286	126.681	10.2906
IYO_005500	ferrochelatase [Pseudomonas syringae pv. actinidiae ICMP 18884]	178.044	174.566	39.6276	167.845	39.8025	211	24.0084	204.197	16.9047	124.128	17.8821	72.5885	17.8847	130.573	27.7876	88.3355	27.7951	120.254	28.141
IYO_005505		49.4285	58.0728	8.68082	53.1222	10.104	39.3857	6.55576	48.6987	20.236	52.375	12.44	19.5623	17.4038	47.134	26.7455	38.3247	16.3235	43.3292	8.66548
IYO_005510	uracil phosphoribosyltransferase [Pseudomonas syringae pv. actinidiae ICMP 18884]	130.688	87.9483	12.0471	76.3957	32.5736	151.296	27.5065	82.827	4.00512	83.5528	8.22577	73.7273	29.0445	87.2385	7.88876	78.3552	21.7818	77.6673	31.1108
IYO_005515	hypoxanthine-guanine phosphoribosyltransferase [Pseudomonas syringae pv. actinidiae ICMP 18884]	76.467	68.7963	17.6845	50.5447	7.96147	62.675	21.132	44.3275	27.4665	69.6578	15.9981	58.0023	31.0635	58.7432	37.1582	101.171	43.5145	75.4687	14.8567
IYO_005520	hypothetical protein IYO_005520 [Pseudomonas syringae pv. actinidiae ICMP 18884]	58.821	52.2815	25.7377	60.3002	15.5375	45.0612	11.0328	43.1758	6.00081	64.9197	7.34512	54.2383	16.4702	41.0812	29.6901	11.7735	14.4626	38.464	13.6544
IYO_005525	aminopeptidase [Pseudomonas syringae pv. actinidiae ICMP 18884]	550.254	214.581	41.6316	180.938	35.0779	259.543	98.6325	212.46	11.2098	158.148	48.1013	256.89	144	163.346	60.7615	214.88	132.315	356.191	28.4106
IYO_005530	amino acid ABC transporter permease [Pseudomonas syringae pv. actinidiae ICMP 18884]	43.059	30.79	9.84966	42.8238	13.7127	38.3268	10.0737	34.6507	7.97956	29.9875	7.65523	29.5073	14.2226	31.1445	21.25	45.2645	19.1633	42.938	14.7961
IYO_005535	amino acid ABC transporter substrate-binding protein [Pseudomonas syringae pv. actinidiae ICMP 18884]	113.543	49.1018	15.016	70.6592	19.1173	102.509	17.714	48.1443	21.6524	42.3638	15.5715	90.1313	25.305	84.8348	42.1643	27.0912	20.5958	62.444	12.7802
IYO_005540	homocysteine methyltransferase [Pseudomonas syringae pv. actinidiae ICMP 18884]	281.336	136.569	5.40943	147.508	48.0503	280.709	55.6418	241.904	39.4779	224.946	57.6974	284.633	48.1893	271.664	39.1315	256.046	87.8298	182.743	19.0224
IYO_005545	malate:quinone oxidoreductase [Pseudomonas syringae pv. actinidiae ICMP 18884]	174.707	278.695	29.9928	209.676	14.727	301.106	32.2114	251.651	53.8368	333.709	45.6563	234.418	49.363	245.268	13.9022	242.608	15.7831	224.406	25.2428
IYO_005550	hypothetical protein IYO_005550 [Pseudomonas syringae pv. actinidiae ICMP 18884]	80.6165	93.66	28.409	278.577	25.4425	72.3492	32.0256	315.226	127.099	308.684	53.5803	242.967	23.6849	91.3368	19.909	135.73	60.125	268.139	69.2384
IYO_005555	lipoprotein [Pseudomonas syringae pv. actinidiae ICMP 18884]	362.103	320.274	46.238	296.697	34.2551	347.139	69.3033	309.02	31.5787	237.154	48.6224	272.064	57.7956	226.09	42.414	207.218	64.0903	302.757	23.2225
IYO_005560	transposase [Pseudomonas syringae pv. actinidiae ICMP 18884]	0	0	0	0	0	0	0	0	0	0	0	0	0	0	0	0	0	0	0
IYO_005565	integrase [Pseudomonas syringae pv. actinidiae ICMP 18884]	1.5335	1.17783	1.44686	1.10483	1.35718	0	0	0.9305	1.14303	0	0	0	0	0	0	0	0	0	0
IYO_005570	ATP-binding protein [Pseudomonas syringae pv. actinidiae ICMP 18884]	236.507	283.103	60.0698	242.36	26.3225	300.953	48.1251	307.063	43.1404	247.675	44.1293	169.596	28.576	239.63	36.5653	266.524	11.0259	385.295	40.9536
IYO_005575	hypothetical protein IYO_005575 [Pseudomonas syringae pv. actinidiae ICMP 18884]	258.487	565.927	2.81788	346.4	54.5766	425.019	56.3874	526.845	86.2401	475.454	65.969	333.062	120.508	475.78	15.6865	639.687	330.238	863.02	78.6398
IYO_005580	hypothetical protein IYO_005580 [Pseudomonas syringae pv. actinidiae ICMP 18884]	44.7205	91.1072	16.4986	203.064	49.0212	104.563	33.0199	687.206	53.4605	1127.57	178.935	263.74	61.6073	588.51	60.2294	1043.15	544.298	2200.87	411.704
IYO_005585	glycerol acyltransferase [Pseudomonas syringae pv. actinidiae ICMP 18884]	160.238	100.059	15.7702	133.008	16.3159	128.239	13.6417	112.327	7.89442	136.098	22.4988	104.073	9.49117	33.4717	22.8376	114.288	34.7308	73.3568	4.44688
IYO_005590	LITAF-like zinc ribbon domain containing protein [Pseudomonas syringae pv. actinidiae ICMP 18884]	331.745	265.411	51.9074	131.671	65.9974	271.409	35.2689	194.655	39.641	178.59	78.1421	135.157	66.3316	214.432	46.3559	148.205	16.4202	242.807	60.7664
IYO_005595	hypothetical protein IYO_005595 [Pseudomonas syringae pv. actinidiae ICMP 18884]	232.481	227.997	28.5542	166.234	4.8634	292.738	51.8898	191.192	25.8911	146.759	40.1364	217.11	92.9074	109.221	42.7624	198.346	46.3874	131.886	63.6784
IYO_005600	hypothetical protein IYO_005600 [Pseudomonas syringae pv. actinidiae ICMP 18884]	55.4525	39.3788	11.481	58.5298	14.219	34.7967	7.49888	45.0998	21.4684	27.9427	6.96311	15.596	9.57973	24.0407	20.1468	23.3198	18.3362	12.0168	8.57837
IYO_005605	peptidase M48 [Pseudomonas syringae pv. actinidiae ICMP 18884]	177.34	238.872	7.6625	207.043	58.0318	180.353	11.5242	142.65	3.90418	187.08	67.5629	133.368	31.8607	189.745	12.6873	115.443	45.0608	105.349	29.4101
IYO_005610	membrane protein [Pseudomonas syringae pv. actinidiae ICMP 18884]	34.0315	65.1712	16.3135	31.2628	10.9661	53.0943	18.4912	35.6178	8.65418	51.3353	11.8652	84.3013	25.0457	89.9027	40.6414	68.0945	19.0803	42.4697	10.3815
IYO_005615	16S rRNA methyltransferase [Pseudomonas syringae pv. actinidiae ICMP 18884]	36.854	13.5133	9.5915	10.275	9.43882	13.0028	3.40656	22.9618	6.13798	23.4082	4.72893	14.9423	10.7007	13.4967	10.7686	42.4273	19.256	10.0527	4.63841
IYO_005620	lysine transporter LysE [Pseudomonas syringae pv. actinidiae ICMP 18884]	63.763	50.7295	14.3779	36.0622	14.6073	50.7767	21.3376	48.3167	4.46276	37.1223	25.6741	46.8132	16.3013	43.1748	26.548	39.7292	7.90557	29.161	6.28055
IYO_005625	long-chain fatty acid--CoA ligase [Pseudomonas syringae pv. actinidiae ICMP 18884]	100.531	137.905	4.01964	173.131	32.084	158.138	29.7948	171.499	10.2526	130.383	32.2264	99.8357	21.2794	144.174	26.8035	75.7893	17.5185	154.791	20.3129
IYO_005630	type V secretory pathway, adhesin AidA [Pseudomonas syringae pv. actinidiae ICMP 18884]	33.3245	66.443	9.50898	71.3988	3.83841	73.9037	11.3197	59.7715	8.35436	114.041	34.9218	68.9105	14.2562	97.2267	12.263	72.9312	30.9346	111.748	3.89162
IYO_005635	hypothetical protein IYO_005635 [Pseudomonas syringae pv. actinidiae ICMP 18884]	33.7545	65.4765	16.9699	60.8975	11.2336	50.054	7.78622	52.2483	2.73926	94.3212	15.9305	59.8723	13.9879	85.2597	29.3095	60.3647	13.2393	111.766	6.23722
IYO_005640	transposase [Pseudomonas syringae pv. actinidiae ICMP 18884]	1.301	4.201	3.71676	0.686333	0.843095	0.938667	1.15306	3.12767	1.08958	1.34183	1.64831	0	0	1.2425	1.52629	5.447	4.26772	4.3955	1.53175
IYO_005645	LuxR family transcriptional regulator [Pseudomonas syringae pv. actinidiae ICMP 18884]	50.5225	35.4162	9.2401	60.5645	8.72069	48.0637	7.38145	53.8078	5.51401	46.2233	11.2103	36.3517	10.0519	31.0087	3.82761	41.2533	6.55239	52.0468	8.70103
IYO_005650	metal-dependent phosphohydrolase [Pseudomonas syringae pv. actinidiae ICMP 18884]	239.847	348.466	35.5887	336.111	20.7034	375.386	13.6788	302.856	6.76587	234.454	33.7014	230.12	32.2954	197.627	23.7405	156.065	28.8614	136.356	31.2663
IYO_005655	FMN reductase [Pseudomonas syringae pv. actinidiae ICMP 18884]	23.9645	41.681	10.3231	90.5502	35.0914	76.4128	40.608	42.1805	14.6888	106.249	48.7131	45.6807	40.2879	122.391	30.5195	76.0797	14.3787	132.875	29.5885
IYO_005660	aminoacrylate hydrolase [Pseudomonas syringae pv. actinidiae ICMP 18884]	16.596	29.539	7.22841	49.596	17.8789	41.5395	14.0923	37.6312	19.3186	54.6522	15.7366	28.7287	17.9252	57.7165	16.8438	43.9117	12.9909	136.155	20.472
IYO_005665	aminoacrylate peracid reductase [Pseudomonas syringae pv. actinidiae ICMP 18884]	44.951	234.518	52.8063	240.608	84.9806	126.677	41.4355	132.872	36.1452	123.375	50.4813	115.654	35.1064	157.652	30.9166	244.733	53.5852	553.411	67.3569
IYO_005670	amidohydrolase [Pseudomonas syringae pv. actinidiae ICMP 18884]	44.424	68.1567	12.9703	87.8982	19.8181	114.927	45.3022	61.2058	11.1931	59.8612	11.429	63.622	40.7717	68.1203	35.8113	104.944	35.1645	95.0898	22.4857
IYO_005675		22.044	244.403	29.6117	131.131	16.941	49.2037	8.27176	94.8625	54.2556	168.043	45.7085	71.1402	24.8256	311.158	72.6131	198.135	64.1768	717.943	141.528
IYO_005680	TetR family transcriptional regulator [Pseudomonas syringae pv. actinidiae ICMP 18884]	60.9095	27.9705	6.7861	29.5708	11.235	44.0678	7.07541	41.6047	7.90095	23.4745	14.4703	26.9738	21.7122	40.2958	10.8969	37.8288	36.9243	54.1457	16.6396
IYO_005685	bis(5'-nucleosyl)-tetraphosphatase [Pseudomonas syringae pv. actinidiae ICMP 18884]	22.3725	277.338	50.8442	140.636	54.2687	76.5255	42.8683	90.9107	23.1878	124.693	69.2403	70.576	34.9802	314.786	75.923	140.351	60.6951	368.999	70.7215
IYO_005690	ABC transporter ATP-binding protein [Pseudomonas syringae pv. actinidiae ICMP 18884]	12.8435	120.071	25.419	78.0957	19.7277	52.9432	27.0303	33.4948	17.5314	55.385	11.777	34.5453	12.9632	106.922	10.3145	33.6387	17.9631	243.485	38.9144
IYO_005695	ABC transporter permease [Pseudomonas syringae pv. actinidiae ICMP 18884]	13.2115	64.1663	12.0915	30.5302	10.7846	6.4255	4.48465	8.94733	2.95593	4.80067	5.89716	13.2345	0.136176	53.5042	21.5271	36.517	13.4414	117.879	25.3003
IYO_005700	ABC transporter permease [Pseudomonas syringae pv. actinidiae ICMP 18884]	11.0375	18.1972	11.2481	11.4237	4.06017	6.95867	4.5779	1.17283	1.44071	9.92567	7.50406	5.33467	6.55313	33.896	14.2139	33.1637	13.2509	50.7333	9.30947
IYO_005705	cell envelope biogenesis protein OmpA [Pseudomonas syringae pv. actinidiae ICMP 18884]	305.123	255.385	36.539	336.433	24.2067	621.183	17.5128	546.82	51.5745	385.442	98.3677	448.514	41.1711	400.787	22.5285	411.407	11.5344	377.127	31.8042
IYO_005710	acyltransferase [Pseudomonas syringae pv. actinidiae ICMP 18884]	42.245	63.7937	19.0186	20.6645	11.502	60.0112	16.5681	71.8747	19.5037	27.6502	7.07089	21.7955	12.0796	63.362	5.76523	22.7707	14.0214	25.4378	8.17215
IYO_005715	phosphate acetyltransferase [Pseudomonas syringae pv. actinidiae ICMP 18884]	45.5	46.8062	5.92394	48.4997	6.24637	36.9678	1.93344	40.0942	1.27674	36.3677	1.40452	31.9165	9.01307	42.3845	7.03113	62.0267	9.92188	26.5333	7.8692
IYO_005720	peptidylprolyl isomerase [Pseudomonas syringae pv. actinidiae ICMP 18884]	1204.65	401.257	97.2619	505.454	38.954	431.039	62.0237	528.462	44.9409	450.095	39.0835	458.368	94.1975	548.952	57.8557	572.464	34.796	850.791	66.7598
IYO_005725	glutathione peroxidase [Pseudomonas syringae pv. actinidiae ICMP 18884]	280.53	113.169	45.3495	58.8867	37.7166	88.9215	53.1716	100.933	19.28	58.9817	24.6734	106.462	22.3252	108.568	30.3505	98.4693	20.7634	80.7832	11.6693
IYO_005730		21.076	21.0758	5.15347	22.9857	3.41803	18.1622	7.60308	36.0868	8.96533	21.8563	5.75593	11.2985	7.29232	17.0713	11.401	30.0897	9.15062	34.7492	14.4319
IYO_005735	glycoside hydrolase [Pseudomonas syringae pv. actinidiae ICMP 18884]	11.3135	109.261	23.3267	292.301	45.275	125.989	9.7129	262.828	55.8838	195.573	52.7674	134.908	31.9493	108.722	36.0324	77.6822	30.4721	155.033	53.6938
IYO_005740	hypothetical protein IYO_005740 [Pseudomonas syringae pv. actinidiae ICMP 18884]	72.6765	168.706	60.0025	70.4713	28.2921	107.074	43.9613	140.286	47.0017	145.82	31.4787	109.453	58.4945	150.747	15.5134	131.292	47.4435	194.241	12.2957
IYO_005745	integrase [Pseudomonas syringae pv. actinidiae ICMP 18884]	1.0425	0	0	0	0	1.70733	2.0973	0	0	2.21067	2.71559	0	0	7.965	5.17896	0	0	1.1275	1.38503
IYO_005750	transposase [Pseudomonas syringae pv. actinidiae ICMP 18884]	0	0	0	0	0	0	0	0	0	0	0	0	0	0	0	0	0	0	0
IYO_005755	hypothetical protein IYO_005755 [Pseudomonas syringae pv. actinidiae ICMP 18884]	23.592	51.252	16.1318	34.1857	25.3966	6.67767	8.20288	10.953	6.97672	14.2623	9.79464	62.8088	14.4828	37.7735	16.1708	35.5995	33.959	25.0007	6.81466
IYO_005760	membrane protein [Pseudomonas syringae pv. actinidiae ICMP 18884]	28.7615	5.73167	7.04081	0	0	10.5747	9.33801	12.141	8.86181	3.0535	3.75093	4.20833	5.16954	13.6103	8.71252	14.0327	8.64073	17.1532	6.10788
IYO_005765	hypothetical protein IYO_005765 [Pseudomonas syringae pv. actinidiae ICMP 18884]	25.977	22.4292	14.1829	41.0225	14.4979	10.731	13.182	5.05933	6.21491	15.3515	18.8579	0	0	10.0123	12.2992	29.6327	19.7023	33.2045	36.4247
IYO_005770	protein CysZ [Pseudomonas syringae pv. actinidiae ICMP 18884]	52.428	27.6117	9.59	25.7717	15.7753	21.3378	7.21242	33.1458	7.2666	34.4893	11.2562	32.7752	29.2646	14.4623	13.944	69.861	9.02427	31.4712	5.4749
IYO_005775	thioredoxin reductase [Pseudomonas syringae pv. actinidiae ICMP 18884]	181.25	171.298	21.6861	115.941	11.5061	164.958	18.5599	135.733	10.9549	167.294	18.8832	167.688	55.8567	219.458	17.9601	157.514	21.6955	135.219	12.4038
IYO_005780	HopJ type III effector protein [Pseudomonas syringae pv. actinidiae ICMP 18884]	330.285	193.806	83.8855	220.297	57.7359	225.203	65.0585	265.326	41.6138	266.589	43.7266	158.961	38.2761	214.356	41.9202	179.138	74.7504	127.827	21.0495
IYO_005785	cell division protein DedD [Pseudomonas syringae pv. actinidiae ICMP 18884]	361.651	128.374	25.4613	177.922	13.3988	268.378	59.6337	292.414	39.1327	158.715	25.814	125.142	18.5908	212.04	111.442	164.02	102.135	153.023	47.5741
IYO_005790	D-erythro-7,8-dihydroneopterin triphosphate epimerase [Pseudomonas syringae pv. actinidiae ICMP 18884]	49.7575	45.739	17.4956	42.9887	16.026	107.151	36.2569	58.3955	8.67607	65.273	9.9699	39.9165	0.41104	29.1343	7.57542	73.2328	55.5838	20.3972	4.91797
IYO_005795	GTP cyclohydrolase [Pseudomonas syringae pv. actinidiae ICMP 18884]	108.334	89.371	33.2229	83.0092	15.4285	157.454	34.9325	105.792	2.84122	102.738	15.7288	70.4703	22.3679	86.9328	38.3245	48.9947	25.0495	76.8705	15.7491
IYO_005800	dihydrofolate reductase [Pseudomonas syringae pv. actinidiae ICMP 18884]	123.632	179.524	24.0175	84.9165	32.0495	148.812	23.7411	198.213	15.6871	144.878	22.9775	104.735	26.808	107.938	17.9835	65.1772	20.4544	87.5978	23.2196
IYO_005805	antibiotic biosynthesis monooxygenase [Pseudomonas syringae pv. actinidiae ICMP 18884]	77.6505	185.35	29.4346	120.76	11.6364	118.457	23.505	121.112	20.7091	133.741	40.1619	116.666	41.298	162.217	43.8472	42.8315	29.5686	118.22	42.4187
IYO_005810	hypothetical protein IYO_005810 [Pseudomonas syringae pv. actinidiae ICMP 18884]	468.349	86.5022	7.35826	119.074	40.3196	284.211	27.8639	283.116	18.244	171.348	38.2343	237.061	23.6758	191.064	14.564	228.851	63.3679	301.939	25.0054
IYO_005815	flavodoxin [Pseudomonas syringae pv. actinidiae ICMP 18884]	170.39	57.574	21.8978	90.2307	17.3028	71.1725	2.88205	73.8695	32.6088	83.3302	29.3718	71.232	59.5207	25.0018	16.0353	59.8813	6.62953	64.1545	12.3759
IYO_005820	serine/threonine protein kinase [Pseudomonas syringae pv. actinidiae ICMP 18884]	31.519	15.3208	7.18356	30.9523	17.9147	23.6853	1.93494	23.8218	5.74308	25.0257	2.23189	10.8593	6.67193	29.1112	4.66206	27.2032	8.07574	12.954	7.5036
IYO_005825	hypothetical protein IYO_005825 [Pseudomonas syringae pv. actinidiae ICMP 18884]	18.994	13.8297	8.95542	5.29283	3.59185	26.9992	9.86041	20.7072	2.50727	0	0	17.8758	21.9588	25.0467	15.4019	7.24517	8.9	32.3837	23.0676
IYO_005830	hypothetical protein IYO_005830 [Pseudomonas syringae pv. actinidiae ICMP 18884]	174.344	108.831	9.9831	139.076	14.2843	226.851	16.0375	224.191	20.5851	161.204	14.4313	175.984	42.4498	173.151	22.9823	183.526	38.8839	217.137	13.6159
IYO_005835	hypothetical protein IYO_005835 [Pseudomonas syringae pv. actinidiae ICMP 18884]	49.4325	37.914	15.1588	43.045	11.7248	81.3678	19.8449	50.2698	10.8299	24.087	2.60746	25.7228	16.1318	48.408	12.2868	30.8755	5.44405	24.0885	12.0767
IYO_005840	peptidase aspartic, active site protein [Pseudomonas syringae pv. actinidiae ICMP 18884]	21.4605	29.9413	3.04048	29.0493	9.94608	44.6918	7.81676	54.3292	8.96794	59.81	16.4529	35.3595	21.6453	36.1263	21.537	25.4827	7.08587	18.7972	4.57961
IYO_005845	bacteriophage N4 adsorption protein B [Pseudomonas syringae pv. actinidiae ICMP 18884]	11.6175	4.2415	2.60515	6.72483	3.87275	15.3728	2.9746	22.7067	5.06459	12.9673	3.53397	11.738	5.88354	19.6955	7.24484	13.8557	10.8955	15.4898	3.95696
IYO_005850	membrane protein [Pseudomonas syringae pv. actinidiae ICMP 18884]	17.4775	1.017	1.24929	4.1485	5.09604	11.4445	1.24308	21.0998	9.76745	11.3592	3.30909	11.1448	2.66504	2.11383	2.59664	18.4292	22.6385	14.4507	2.55361
IYO_005855	UDP-N-acetylglucosamine 2-epimerase [Pseudomonas syringae pv. actinidiae ICMP 18884]	26.313	20.4742	2.35507	21.94	1.46477	116.459	13.1552	179.681	22.7651	33.2135	9.89498	47.723	18.9266	88.8053	13.4473	111.581	9.72059	58.5367	6.90331
IYO_005860	hypothetical protein IYO_005860 [Pseudomonas syringae pv. actinidiae ICMP 18884]	169.961	283.544	17.0694	254.976	94.6471	207.44	67.5908	359.476	79.523	201.447	46.6472	269.205	43.537	245.656	43.9171	185.221	54.8599	289.844	67.8192
IYO_005865	PsiE family protein [Pseudomonas syringae pv. actinidiae ICMP 18884]	175.624	109.62	34.6151	69.829	9.14729	53.6085	23.3455	64.4718	6.1532	41.3002	28.3628	40.1632	24.6702	74.2883	29.932	80.0845	17.8918	92.724	13.994
IYO_005870	lipoprotein [Pseudomonas syringae pv. actinidiae ICMP 18884]	998.623	606.964	64.7511	349.499	43.2999	308.669	85.3175	282.469	99.8336	180.998	90.625	207.904	16.5357	274.423	60.0191	275.448	62.6838	171.723	6.80232
IYO_005875	hypothetical protein IYO_005875 [Pseudomonas syringae pv. actinidiae ICMP 18884]	2364.85	354.037	118.439	279.8	42.3445	2324.05	114.104	2666.05	267.483	2469.47	583.285	2775.51	278.903	2045.12	316.298	2437.88	422.415	1901.54	89.586
IYO_005880	RNA polymerase sigma factor [Pseudomonas syringae pv. actinidiae ICMP 18884]	106.463	112.773	44.5742	61.8215	12.4052	28.8722	18.8925	98.0402	20.3559	46.6422	22.4879	57.7652	13.8849	94.673	42.6888	71.4823	13.3503	193.671	21.7883
IYO_005885	iron dicitrate transport regulator FecR [Pseudomonas syringae pv. actinidiae ICMP 18884]	105.157	53.5202	12.88	29.4553	3.04498	57.2587	14.1206	36.4263	1.42632	31.5293	4.69123	30.6898	10.624	41.9698	14.5885	52.1088	29.5934	32.6425	14.1941
IYO_005890	ribosomal subunit interface protein [Pseudomonas syringae pv. actinidiae ICMP 18884]	1705.05	988.054	81.3428	1075.57	135.006	760.333	19.7561	659.625	48.314	906.596	327.273	853.704	113.136	934.152	169.895	488.738	119.724	841.5	128.256
IYO_005895	ligand-gated channel [Pseudomonas syringae pv. actinidiae ICMP 18884]	12.8775	3.9135	0.96625	4.93383	3.96794	5.50683	1.63585	10.4277	2.237	5.0995	0.912257	3.95833	2.43198	8.511	7.28538	6.61767	4.52749	5.72233	1.12681
IYO_005900	transporter [Pseudomonas syringae pv. actinidiae ICMP 18884]	29.874	27.1348	2.75811	23.7788	5.55125	19.616	2.25568	19.8955	2.46907	25.3558	11.2243	13.7547	4.72965	36.0153	20.1826	17.73	11.7872	26.1815	3.87577
IYO_005905	membrane protein [Pseudomonas syringae pv. actinidiae ICMP 18884]	38.0695	23.9652	8.60646	14.4193	5.41088	11.5503	4.783	14.4147	4.80106	18.8143	14.2258	10.113	12.4229	10.5855	7.65024	0	0	10.2925	6.32249
IYO_005910	RNA polymerase sigma factor [Pseudomonas syringae pv. actinidiae ICMP 18884]	41.978	38.0657	13.5758	16.242	6.93866	19.5197	6.16382	8.84417	7.26133	8.17267	10.0393	9.812	12.0531	17.8293	14.2311	24.8935	18.1513	16.684	10.8934
IYO_005915	hypothetical protein IYO_005915 [Pseudomonas syringae pv. actinidiae ICMP 18884]	42.773	3.2575	4.00153	12.2143	15.0041	6.85183	8.41683	3.1515	3.87132	5.97717	7.34238	0	0	0	0	0	0	15.9018	8.4311
IYO_005920	peptidase [Pseudomonas syringae pv. actinidiae ICMP 18884]	32.2695	3.64583	2.37088	13.0695	4.82286	8.95383	2.68417	14.0063	2.07448	11.0953	6.8397	0	0	2.15483	2.64701	20.3772	3.43625	9.81517	0.0705347
IYO_005925	membrane protein [Pseudomonas syringae pv. actinidiae ICMP 18884]	21.3245	28.4393	19.509	24.9043	25.6797	16.9175	10.6092	7.564	5.21665	20.0528	15.7776	7.5625	9.28981	0	0	24.7782	15.2574	7.52783	5.31017
IYO_005930	AraC family transcriptional regulator [Pseudomonas syringae pv. actinidiae ICMP 18884]	44.41	47.283	8.83245	45.0227	21.4602	41.0215	12.1131	47.6538	14.5509	53.0405	22.7709	37.0152	24.8027	9.13567	5.84812	36.2567	16.0608	54.1795	9.31686
IYO_005935	membrane protein [Pseudomonas syringae pv. actinidiae ICMP 18884]	12.931	21.4035	5.2836	8.79917	7.0081	1.72233	2.11572	8.19883	6.2287	8.0575	5.05019	21.9612	26.9772	3.63167	4.46116	17.2935	21.2434	13.7657	3.35344
IYO_005940	endonuclease DDE [Pseudomonas syringae pv. actinidiae ICMP 18884]	1.9055	0	0	1.45317	1.78508	0	0	0	0	1.58833	1.95112	0	0	2.2875	2.80998	0	0	0.814667	1.00074
IYO_005945	hypothetical protein IYO_005945 [Pseudomonas syringae pv. actinidiae ICMP 18884]	253.885	157.516	7.15946	100.026	18.0591	166.08	40.2939	181.915	7.73639	181.783	58.0879	163.228	17.4628	200.818	20.6253	174.449	10.8018	188.537	20.0102
IYO_005950	hypothetical protein IYO_005950 [Pseudomonas syringae pv. actinidiae ICMP 18884]	127.602	98.1025	13.3418	44.904	33.5128	128.939	51.3236	76.6575	27.1896	62.1893	18.7578	116.185	33.8588	104.281	49.5916	79.2135	50.1915	130.964	17.8563
IYO_005955	hypothetical protein IYO_005955 [Pseudomonas syringae pv. actinidiae ICMP 18884]	133.111	63.624	9.49065	71.9565	9.40127	76.9442	24.3701	79.2292	2.03725	61.443	14.6892	66.0955	25.6586	87.2868	32.8888	50.8507	11.2268	62.4167	9.36777
IYO_005960	bifunctional glyoxylate/hydroxypyruvate reductase B [Pseudomonas syringae pv. actinidiae ICMP 18884]	83.797	112.436	31.9469	103.351	7.27063	112.783	11.5814	80.3345	14.1436	102.148	18.5889	71.4378	27.8661	40.0513	2.62681	53.5577	16.7956	46.6517	13.1065
IYO_005965	LysR family transcriptional regulator [Pseudomonas syringae pv. actinidiae ICMP 18884]	157.031	77.3118	24.2097	79.2507	5.85019	122.508	11.9391	124.044	17.1901	116.981	30.6274	99.8997	56.1107	68.602	17.8425	102.414	61.9423	67.4238	8.6552
IYO_005970	RND transporter [Pseudomonas syringae pv. actinidiae ICMP 18884]	34.3945	28.7322	11.2128	28.2173	5.42966	29.3328	8.91984	40.1842	8.99218	27.8107	2.21748	27.2578	15.3431	35.415	5.1949	37.3662	7.98461	31.2355	13.4756
IYO_005975	fusaric acid resistance protein [Pseudomonas syringae pv. actinidiae ICMP 18884]	30.602	18.0745	2.78019	17.7993	4.7966	29.6823	12.2038	21.4935	4.54443	10.0122	0.847734	22.76	13.9805	14.0347	7.19857	30.8612	5.90826	21.1023	3.03761
IYO_005980	transposase [Pseudomonas syringae pv. actinidiae ICMP 18884]	0.208	0	0	0.787	0.966755	0	0	0	0	0	0	0	0	0	0	0	0	0	0
IYO_005985	Na+-dependent transporter [Pseudomonas syringae pv. actinidiae ICMP 18884]	13.9115	0	0	14.0465	17.2548	16.5437	20.3223	5.91817	7.2699	24.5795	15.412	0	0	22.153	27.2129	0	0	36.4805	9.27048
IYO_005990	membrane protein [Pseudomonas syringae pv. actinidiae ICMP 18884]	19.721	12.3035	5.48698	31.8162	6.88002	35.0568	6.03715	12.6465	7.27163	10.0347	6.703	17.0795	12.0598	9.29467	5.94991	19.5603	16.3117	10.7232	6.68502
IYO_005995		0	0	0	0	0	0	0	0	0	0	0	0	0	0	0	0	0	0	0
IYO_006000	group II intron reverse transcriptase/maturase	1.832	3.284	2.66783	0.7705	0.946486	6.26183	4.86866	1.987	2.44084	3.68917	2.53439	1.84083	2.26129	0	0	0	0	3.0675	2.00241
IYO_006005	short-chain dehydrogenase [Pseudomonas syringae pv. actinidiae ICMP 18884]	106.903	86.1685	42.6816	69.0718	9.36882	123.337	28.9936	112.301	26.9502	84.664	16.5172	90.9238	23.2729	89.1552	38.949	76.9418	18.2915	79.4955	7.78544
IYO_006010	multidrug transporter [Pseudomonas syringae pv. actinidiae ICMP 18884]	129.921	59.9372	12.2829	50.43	17.6559	101.607	20.7679	63.2808	3.82147	38.6552	11.9584	21.4385	13.1688	75.9875	46.9194	69.5178	54.9878	35.313	22.8913
IYO_006015	mannose-1-phosphate guanylyltransferase [Pseudomonas syringae pv. actinidiae ICMP 18884]	106.505	67.2765	8.11118	44.3003	12.6728	75.8852	8.23244	569.269	131.482	459.973	128.753	957.688	380.075	854.645	158.268	732.844	279.189	1302.23	8.70972
IYO_006020	alginate O-acetyltransferase [Pseudomonas syringae pv. actinidiae ICMP 18884]	88.2165	48.9772	5.22242	27.8638	7.72426	77.3133	27.4102	423.922	75.718	197.465	19.3414	277.993	50.1002	383.891	165.218	259.594	48.799	417.167	9.4686
IYO_006025	alginate O-acetyltransferase [Pseudomonas syringae pv. actinidiae ICMP 18884]	29.176	15.9812	5.44201	5.88083	1.07301	14.099	6.7033	73.1567	15.4546	73.034	13.3591	88.642	18.8398	75.9553	13.9462	108.608	26.6	176.102	14.8884
IYO_006030	poly(beta-D-mannuronate) O-acetylase [Pseudomonas syringae pv. actinidiae ICMP 18884]	31.3795	15.0535	5.40589	12.7698	2.15094	11.447	5.79332	102.63	19.3171	66.7467	15.3798	68.8333	36.9898	112.73	11.006	94.2257	21.6952	186.306	22.0605
IYO_006035	poly(beta-D-mannuronate) lyase [Pseudomonas syringae pv. actinidiae ICMP 18884]	61.8955	29.9212	12.0022	34.2857	8.3582	68.4708	6.41805	192.106	24.6752	88.8927	28.753	89.4677	22.782	189.424	56.636	121.129	44.9443	287.339	14.5112
IYO_006040	alginate O-acetyltransferase [Pseudomonas syringae pv. actinidiae ICMP 18884]	50.2655	12.8793	7.09034	26.152	2.88203	27.9433	4.81492	133.619	34.2265	79.5742	20.7342	68.8583	13.3948	160.922	18.0503	111.18	23.6777	195.418	27.7488
IYO_006045	poly(beta-D-mannuronate) C5 epimerase [Pseudomonas syringae pv. actinidiae ICMP 18884]	41.9505	19.033	9.94649	8.317	6.07192	24.4597	12.9167	100.764	17.8643	54.5483	5.81797	76.9452	10.8045	131.913	12.8094	125.516	40.6226	183.108	8.5187
IYO_006050	alginate regulatory protein [Pseudomonas syringae pv. actinidiae ICMP 18884]	35.0305	7.57883	9.30988	4.48417	2.79987	26.9452	2.06749	112.26	5.252	52.745	9.48361	75.4787	28.6332	107.536	31.1051	76.4197	34.2296	151.933	12.3419
IYO_006055	alginate biosynthesis protein [Pseudomonas syringae pv. actinidiae ICMP 18884]	32.7065	6.98017	5.89296	6.80683	4.51674	9.214	2.45147	59.4453	15.9378	32.5977	14.0775	80.916	32.6294	92.5315	20.9595	88.9898	58.1263	158.821	25.7926
IYO_006060	hemolysin D [Pseudomonas syringae pv. actinidiae ICMP 18884]	52.5665	19.972	9.201	3.36217	2.07952	28.7207	13.5919	134.65	16.5535	86.1043	25.2665	129.117	37.1608	174.427	10.88	179.221	82.593	305.324	16.9108
IYO_006065	glycosyl transferase [Pseudomonas syringae pv. actinidiae ICMP 18884]	45.884	3.57217	2.26813	8.1295	2.87009	18.8108	4.06616	143.876	6.44845	67.0107	16.9897	112.182	26.5639	180.355	14.7705	113.561	53.3316	272.053	11.0831
IYO_006070	GDP-mannose dehydrogenase [Pseudomonas syringae pv. actinidiae ICMP 18884]	149.917	34.9222	9.27103	33.8863	5.91793	126.318	17.6676	847.122	58.681	666.742	94.702	830.045	244.837	1193.82	185.039	869.368	275.166	1783.36	101.609
IYO_006075	hypothetical protein IYO_006075 [Pseudomonas syringae pv. actinidiae ICMP 18884]	72.5365	57.03	9.30016	80.9748	17.5751	70.9222	15.3406	59.1205	16.4389	68.2472	28.1621	31.5898	16.6764	31.2718	14.846	21.1567	13.0274	39.8853	5.812
IYO_006080	polysaccharide deacetylase [Pseudomonas syringae pv. actinidiae ICMP 18884]	97.045	28.1203	4.07568	33.3622	12.4422	41.2468	12.5029	47.5967	11.0583	37.6265	10.8071	29.3283	4.86909	37.755	17.7255	28.2815	19.4139	34.961	11.4948
IYO_006085	ATPase [Pseudomonas syringae pv. actinidiae ICMP 18884]	711.821	4732.93	343.996	3005.74	50.2355	1680.75	147.63	1595.75	199.427	1707.26	190.847	1309.47	312.7	1129.43	133.132	961.456	35.5149	1018.28	13.1909
IYO_006090	molybdenum cofactor biosynthesis protein MoaC [Pseudomonas syringae pv. actinidiae ICMP 18884]	193.628	233.394	21.9904	153.645	36.1619	283.81	64.3335	214.418	38.624	263.669	29.53	167.856	31.5215	234.264	72.5227	300.011	103.485	176.466	26.0983
IYO_006095	molybdenum cofactor biosynthesis protein MoaD [Pseudomonas syringae pv. actinidiae ICMP 18884]	99.0125	136.062	68.4174	109.38	35.4574	348.582	56.5861	303.139	86.2816	222.086	71.2257	160.695	31.4047	122.646	50.9828	163.772	60.8742	152.073	9.21148
IYO_006100	molybdenum cofactor biosynthesis protein MoaE [Pseudomonas syringae pv. actinidiae ICMP 18884]	93.7135	92.8327	16.1018	97.845	5.37637	248.252	12.7693	146.012	21.1136	130.385	33.364	143.66	23.0257	111.585	25.9328	78.656	49.0284	58.3542	9.52443
IYO_006105	ATP-dependent RNA helicase RhlB [Pseudomonas syringae pv. actinidiae ICMP 18884]	64.6685	57.496	1.79005	57.5752	9.17778	55.7763	22.3309	59.7998	10.4997	50.2767	5.70488	51.0813	7.59014	67.7622	10.4828	69.6797	39.2677	47.22	17.3511
IYO_006110	carboxylesterase [Pseudomonas syringae pv. actinidiae ICMP 18884]	95.646	70.6823	13.6412	78.9605	19.6906	51.5943	13.7898	49.7742	17.0123	58.7445	22.9762	60.5362	40.7082	17.7428	11.5375	22.0065	14.1785	40.2033	13.1347
IYO_006115	amino acid ABC transporter substrate-binding protein [Pseudomonas syringae pv. actinidiae ICMP 18884]	117.683	3408.63	68.7682	2742.49	215.771	1298.81	117.815	843.755	266.415	829.793	209.028	596.229	187.632	750.168	58.9081	622.365	83.0789	722.307	39.4928
IYO_006120	amino acid ABC transporter permease [Pseudomonas syringae pv. actinidiae ICMP 18884]	45.161	361.289	38.723	340.159	37.1944	178.841	9.25954	137.591	24.9446	127.699	18.0914	96.5485	21.2722	107.04	11.1822	122.208	25.7703	118.358	13.5622
IYO_006125	amino acid ABC transporter permease [Pseudomonas syringae pv. actinidiae ICMP 18884]	34.5425	257.661	10.4034	214.442	32.3499	136.103	25.7468	81.6657	10.2932	87.7697	28.8358	92.5195	10.8024	95.0958	32.1691	85.3347	18.958	117.182	26.8955
IYO_006130	glutamine ABC transporter ATP-binding protein [Pseudomonas syringae pv. actinidiae ICMP 18884]	56.955	750.273	130.71	535.534	32.916	292.747	45.1102	175.486	40.4876	171.863	53.016	136.514	49.6013	234.425	59.2262	186.679	23.5106	321.1	40.1543
IYO_006135	MFS transporter [Pseudomonas syringae pv. actinidiae ICMP 18884]	17.202	4.95517	6.08695	4.91933	3.65466	28.3353	10.7927	12.8453	1.28956	9.617	7.14448	20.1242	4.95833	30.0023	7.91722	20.1703	5.98777	8.94067	5.5415
IYO_006140	ketosteroid isomerase [Pseudomonas syringae pv. actinidiae ICMP 18884]	182.434	95.1452	32.4327	73.3713	24.168	110.189	8.87481	70.0158	7.96659	81.064	12.3816	86.9352	32.2901	112.679	13.5432	51.4015	9.28198	84.4047	42.2358
IYO_006145	leucine-rich repeat protein [Pseudomonas syringae pv. actinidiae ICMP 18884]	46.588	29.793	3.36467	25.2388	2.5368	32.2632	3.74229	33.0345	2.86818	27.0283	8.03727	27.1477	2.20358	27.7832	4.2794	44.4053	3.71577	40.8085	7.40367
IYO_006150	GIY-YIG nuclease [Pseudomonas syringae pv. actinidiae ICMP 18884]	61.7245	47.4398	16.2341	63.2943	21.8381	49.3348	24.8219	30.655	12.0432	21.5355	13.2742	77.5922	18.5538	34.6605	33.411	25.4057	20.1029	49.932	31.9465
IYO_006155	glutathione S-transferase [Pseudomonas syringae pv. actinidiae ICMP 18884]	234.008	148.692	45.7963	102.587	5.90553	145.768	22.2708	122.483	26.438	117.83	23.7422	111.317	4.50178	122.71	27.4081	88.92	12.7785	102.777	16.6425
IYO_006160	glutaredoxin [Pseudomonas syringae pv. actinidiae ICMP 18884]	123.315	111.074	62.1076	96.7375	36.8173	76.759	8.2571	108.204	25.7985	33.2942	6.71837	49.4635	22.9387	46.4647	35.4705	46.538	30.4306	56.1667	14.7529
IYO_006165	nucleoid-associated protein [Pseudomonas syringae pv. actinidiae ICMP 18884]	87.311	79.9803	15.9261	72.0928	22.2809	45.7095	16.1122	68.2283	15.9094	71.2553	14.9509	51.6123	22.6526	57.6643	11.2456	34.2903	12.6262	51.1878	6.30369
IYO_006170	dipicolinate synthase [Pseudomonas syringae pv. actinidiae ICMP 18884]	931.904	525.968	99.5009	408.101	32.6615	700.087	153.976	847.608	105.396	886.564	132.648	868.972	51.1026	933.164	163.179	1006.03	469.654	1467.78	212.914
IYO_006175	23S rRNA methyltransferase [Pseudomonas syringae pv. actinidiae ICMP 18884]	31.067	10.2557	3.5585	13.4297	7.79339	22.2937	2.71881	19.5672	6.4642	17.774	2.39501	9.63983	11.8416	12.3612	9.83984	18.1795	11.5446	20.9105	2.38294
IYO_006180	valyl-tRNA synthetase [Pseudomonas syringae pv. actinidiae ICMP 18884]	333.465	98.2532	11.0528	115.216	11.2326	182.43	24.3045	193.361	16.465	124.961	4.60285	128.512	21.8433	132.844	15.0765	104.035	6.59664	111.676	13.4334
IYO_006185	hypothetical protein IYO_006185 [Pseudomonas syringae pv. actinidiae ICMP 18884]	109.357	95.6815	7.03709	43.9367	6.6167	81.2742	19.7885	109.405	17.8169	97.4707	26.5343	62.3285	17.0919	74.9602	12.2034	109.429	15.5	107.158	21.9999
IYO_006190	DNA polymerase III subunit chi [Pseudomonas syringae pv. actinidiae ICMP 18884]	190.958	75.3798	21.3647	104.703	27.2024	91.4773	23.9671	86.3353	39.648	97.4823	41.812	157.131	57.5423	50.1478	41.9351	44.308	18.7585	51.3275	12.9296
IYO_006195	DNA polymerase III subunit chi [Pseudomonas syringae pv. actinidiae ICMP 18884]	110.97	22.0755	15.1435	32.9958	15.9419	13.1998	8.26186	26.9467	17.7398	25.5557	2.16355	52.0103	12.4327	40.5177	36.4434	43.4783	27.6103	37.1668	12.5487
IYO_006200	cytosol aminopeptidase [Pseudomonas syringae pv. actinidiae ICMP 18884]	436.583	112.151	11.674	151.543	17.2532	180.455	15.0988	153.276	1.63087	86.4568	10.4544	88.0387	14.497	122.432	33.9107	85.8867	16.9352	94.242	11.5778
IYO_006205	permease [Pseudomonas syringae pv. actinidiae ICMP 18884]	80.579	42.1325	4.5352	37.0483	10.6133	32.44	7.17821	40.4627	3.70007	35.9595	6.20369	28.4337	18.6594	42.9255	8.11452	34.87	4.91737	61.0123	25.1219
IYO_006210	permease [Pseudomonas syringae pv. actinidiae ICMP 18884]	147.649	74.8562	12.9875	76.5912	36.651	81.0628	11.7835	94.026	3.18276	104.567	25.8292	118.747	35.3424	99.0648	23.5784	82.4827	17.6334	134.371	20.6627
IYO_006215	cold-shock protein [Pseudomonas syringae pv. actinidiae ICMP 18884]	11571.1	13566.6	3458.43	8640.42	1125.55	16996.1	7017.94	23781.3	8754.87	20880.1	7138.11	19047.9	8967.21	24252.1	3901.74	32079.2	2172.37	35972.9	3774.67
IYO_006220	glycine cleavage system protein T [Pseudomonas syringae pv. actinidiae ICMP 18884]	266.267	34.7587	8.87386	39.5253	11.8956	60.1697	15.0443	61.7835	6.70571	36.2978	9.34199	52.7405	24.609	47.9955	20.0975	34.963	4.9305	47.7808	5.24195
IYO_006225	glycine dehydrogenase [Pseudomonas syringae pv. actinidiae ICMP 18884]	249.026	41.3693	12.1777	49.9467	4.50017	50.6187	4.39174	44.8638	2.52582	52.1342	18.502	46.7852	11.5297	30.6333	1.48716	42.114	5.77144	36.7603	8.54857
IYO_006230	glycine cleavage system protein H [Pseudomonas syringae pv. actinidiae ICMP 18884]	545.485	14.6657	18.0154	46.0102	23.7097	39.1877	7.15093	44.3547	7.32448	67.6325	49.6462	64.2562	15.3646	46.0058	28.4071	80.9432	9.16681	65.8217	17.1732
IYO_006235	transporter [Pseudomonas syringae pv. actinidiae ICMP 18884]	60.482	735.647	76.9138	768.946	54.1766	279.961	15.6416	240.271	68.4973	368.993	51.2783	339.501	54.5794	259.085	48.618	216.406	86.9031	214.787	19.2989
IYO_006240	glycosyl hydrolase [Pseudomonas syringae pv. actinidiae ICMP 18884]	65.0635	440.059	23.4679	384.149	4.94824	199.125	5.49611	186.177	21.9099	236.173	3.7645	223.222	48.1765	179.405	12.5689	151.225	23.2694	168.524	14.1247
IYO_006245	sulfotransferase [Pseudomonas syringae pv. actinidiae ICMP 18884]	141.863	428.399	38.5142	397.803	13.0849	229.518	14.2064	265.677	22.0536	263.744	10.3161	245.299	31.6208	134.363	6.01035	189.456	72.7795	206.639	41.0161
IYO_006250	tail protein [Pseudomonas syringae pv. actinidiae ICMP 18884]	214.681	1355.5	64.0467	2173.49	140.636	1102.52	317.119	1537.52	198.597	1216.11	221.957	991.577	256.852	1038.76	214.664	645.553	219.374	907.685	27.1849
IYO_006255	hypothetical protein IYO_006255 [Pseudomonas syringae pv. actinidiae ICMP 18884]	106.396	555.876	71.9373	693.126	40.9446	414.857	88.5326	314.591	47.7594	336.918	45.0985	396.986	112.844	318.243	45.3216	307.919	30.0717	250.568	63.2542
IYO_006260	acetyltransferase [Pseudomonas syringae pv. actinidiae ICMP 18884]	56.9175	295.851	115.63	343.52	81.5799	142.69	35.5142	153.044	36.8308	144.177	51.4245	92.3628	12.6444	129.605	24.5383	114.795	92.2039	144.153	29.0303
IYO_006265	peptidase M50 [Pseudomonas syringae pv. actinidiae ICMP 18884]	21.9685	75.497	2.19233	80.9937	6.40951	28.5227	3.71423	33.836	4.18452	42.9037	11.9139	41.3288	12.4762	15.7387	5.07222	33.9852	7.63737	44.4867	1.93097
IYO_006270	multidrug transporter [Pseudomonas syringae pv. actinidiae ICMP 18884]	34.9835	228.64	21.5965	226.818	28.2816	117.378	28.1575	111.493	10.7202	136.288	10.2428	104.708	21.8118	63.4917	29.8824	121.738	16.831	94.7922	17.2445
IYO_006275	RND transporter [Pseudomonas syringae pv. actinidiae ICMP 18884]	45.7745	510.841	36.59	353.801	54.1371	140.907	25.7638	199.007	15.2586	246.011	44.1116	251.618	78.1745	259.985	56.03	210.546	46.4703	193.42	9.76674
IYO_006280	diguanylate phosphodiesterase [Pseudomonas syringae pv. actinidiae ICMP 18884]	27.8975	204.112	26.3532	120.665	24.2651	71.0898	4.81267	98.9603	7.8138	115.332	6.85489	101.403	17.7785	107.726	18.3172	90.375	30.7797	86.1957	6.02352
IYO_006285	response regulator receiver protein [Pseudomonas syringae pv. actinidiae ICMP 18884]	27.8415	44.5083	30.7581	46.2015	22.75	6.06133	7.44577	32.9875	13.6032	13.8112	16.9657	50.5872	15.0442	0	0	5.07183	6.23026	23.7567	21.8065
IYO_006290	ATPase [Pseudomonas syringae pv. actinidiae ICMP 18884]	34.6165	70.4617	9.32668	86.537	9.11364	29.4783	0.733569	46.8498	12.1059	68.5662	12.4892	48.6503	3.91814	56.1718	25.3708	32.2562	8.61546	55.5828	5.31696
IYO_006295	Fis family transcriptional regulator [Pseudomonas syringae pv. actinidiae ICMP 18884]	45.619	32.3562	12.4307	36.9503	15.4457	38.98	3.46068	24.3272	6.80426	37.0733	10.1634	26.2347	8.04328	21.2263	7.34299	16.1787	11.169	27.3238	6.18359
IYO_006300	transposase [Pseudomonas syringae pv. actinidiae ICMP 18884]	0	0	0	0	0	0	0	0	0	0	0	0	0	0	0	0	0	0	0
IYO_006305	integrase [Pseudomonas syringae pv. actinidiae ICMP 18884]	1.7515	2.35467	2.89248	0.963	1.18295	0	0	3.494	2.5054	1.70717	2.09709	0	0	3.68383	4.52524	2.07333	2.54689	2.6435	1.88826
IYO_006310	acetyl-CoA carboxylase [Pseudomonas syringae pv. actinidiae ICMP 18884]	157.522	103.437	6.64264	80.4398	43.5203	219.296	55.0358	220.475	26.8192	102.022	51.7384	152.608	22.8722	177.172	25.0417	95.2873	97.3499	80.087	12.8123
IYO_006315	hypothetical protein IYO_006315 [Pseudomonas syringae pv. actinidiae ICMP 18884]	94.011	63.156	15.4561	82.2243	13.8968	59.6853	3.65698	41.8457	7.7568	49.0757	17.3522	54.2113	35.0976	91.032	56.9717	17.237	21.174	62.48	25.6256
IYO_006320	heme oxygenase [Pseudomonas syringae pv. actinidiae ICMP 18884]	37.3445	21.417	7.10661	33.823	4.5548	28.5037	2.46816	20.623	10.4366	5.29017	6.49847	0	0	26.0253	16.6599	17.275	21.2207	0	0
IYO_006325	TonB-dependent receptor [Pseudomonas syringae pv. actinidiae ICMP 18884]	36.191	14.0795	4.80363	17.9263	6.71939	10.766	5.80863	10.5747	1.25836	11.0087	5.04043	5.78733	4.08315	5.833	1.54831	16.3157	5.56444	5.55433	2.02498
IYO_006330	glycerol-3-phosphate ABC transporter substrate-binding protein [Pseudomonas syringae pv. actinidiae ICMP 18884]	34.651	13.975	9.91916	28.8602	12.0638	17.4037	11.8565	22.3597	9.69123	25.1038	8.24437	25.6915	6.47323	15.4805	19.0163	10.9982	13.5102	30.9658	13.2834
IYO_006335	RNA polymerase subunit sigma-24 [Pseudomonas syringae pv. actinidiae ICMP 18884]	52.7015	38.5217	4.12101	106.814	9.57842	41.8767	6.57632	47.9348	16.9269	51.9378	31.8959	52.5097	6.29038	9.60567	11.7996	32.5573	18.3478	35.6503	3.88206
IYO_006340	glyceraldehyde-3-phosphate dehydrogenase [Pseudomonas syringae pv. actinidiae ICMP 18884]	639.793	1507.98	347.265	2951.12	345.031	1307.08	223.78	1961.68	332.498	1387.23	241.798	1076.55	199.047	1029.71	53.4741	647.709	264.478	896.035	11.9137
IYO_006345	phosphogluconate dehydratase [Pseudomonas syringae pv. actinidiae ICMP 18884]	128.864	249.781	45.4291	343.904	30.1485	215.525	27.8144	281.782	27.2031	234.083	39.3547	203.59	36.4769	180.563	36.0962	141.234	13.0106	180.664	3.8493
IYO_006350	glucokinase [Pseudomonas syringae pv. actinidiae ICMP 18884]	121.263	172.947	13.5083	252.722	34.9052	146.302	18.1469	157.016	19.5813	155.093	35.0411	149.094	50.2109	108.514	22.7023	101.675	21.643	109.454	28.9895
IYO_006355	chemotaxis protein CheY [Pseudomonas syringae pv. actinidiae ICMP 18884]	100.618	67.8055	28.6354	177.828	21.71	123.269	32.3441	93.1518	20.853	99.7977	7.80872	103.976	33.026	90.893	21.2785	70.7575	22.1891	96.7668	9.2911
IYO_006360	histidine kinase [Pseudomonas syringae pv. actinidiae ICMP 18884]	19.4895	43.1395	2.96174	45.466	4.57442	31.3383	5.56915	42.7832	16.3375	27.4348	8.76281	22.8877	2.38319	24.2053	9.69603	21.6913	14.9736	37.6208	3.588
IYO_006365	sugar ABC transporter substrate-binding protein [Pseudomonas syringae pv. actinidiae ICMP 18884]	1316.67	2310.07	340.847	3559.66	556.54	1349.79	36.082	671.397	98.1443	762.387	173.323	398.403	36.0653	474.936	41.6086	375.747	48.3633	335.367	15.8242
IYO_006370	sugar ABC transporter permease [Pseudomonas syringae pv. actinidiae ICMP 18884]	312.154	387.267	47.832	537.202	34.9034	187.434	30.023	117.965	20.4122	97.1567	34.3086	95.1375	32.7662	83.1338	10.4227	98.1038	37.7682	103.623	14.0859
IYO_006375	sugar ABC transporter permease [Pseudomonas syringae pv. actinidiae ICMP 18884]	283.236	423.066	104.125	537.617	69.2382	218.95	37.7728	108.906	11.6371	165.401	20.0245	73.4252	32.7361	112.864	23.9808	76.8815	43.3402	125.23	23.7196
IYO_006380	sugar ABC transporter ATPase [Pseudomonas syringae pv. actinidiae ICMP 18884]	420.404	661.593	119.224	957.915	143.06	402.518	13.1351	319.645	31.9451	253.154	51.0894	164.137	38.0263	215.205	88.8679	166.427	17.9761	203.376	21.0638
IYO_006385	porin [Pseudomonas syringae pv. actinidiae ICMP 18884]	1383.67	7387.89	1040.63	6833.11	126.132	2627.81	153.692	1618.01	121.388	1720.97	278.112	1130.5	269.666	1055.58	38.9345	984.454	113.97	945.02	107.034
IYO_006390	aldose epimerase [Pseudomonas syringae pv. actinidiae ICMP 18884]	62.2055	135.313	32.0647	160.823	23.9698	56.1008	5.66648	74.4402	15.0188	46.912	23.5285	56.78	21.6749	18.2823	6.32464	30.128	21.623	65.0948	19.0932
IYO_006395	transcriptional regulator [Pseudomonas syringae pv. actinidiae ICMP 18884]	120.26	120.906	21.6432	128.063	26.5982	105.37	15.0576	105.579	11.6373	95.3895	22.0521	102.746	20.9914	97.2825	44.9109	94.7128	30.1961	114.382	7.48371
IYO_006400	glucose-6-phosphate dehydrogenase [Pseudomonas syringae pv. actinidiae ICMP 18884]	187.251	378.12	56.0664	517.505	75.3431	274.527	21.8709	373.503	44.0456	336.993	74.3393	264.588	24.9195	344.043	92.342	232.817	38.1402	345.642	23.4049
IYO_006405	6-phosphogluconolactonase [Pseudomonas syringae pv. actinidiae ICMP 18884]	197.095	293.535	32.3808	391.901	49.0961	212.385	32.2552	287.647	40.9784	271.207	57.6064	280.743	2.88889	191.216	65.4637	163.444	72.7548	226.345	32.6059
IYO_006410	keto-deoxy-phosphogluconate aldolase [Pseudomonas syringae pv. actinidiae ICMP 18884]	121.257	293.96	47.7545	488.749	19.2717	269.313	40.3139	299.968	86.3171	291.288	94.0436	253.247	22.9861	378.16	38.4174	218.361	50.2906	247.687	48.4356
IYO_006415	hypothetical protein IYO_006415 [Pseudomonas syringae pv. actinidiae ICMP 18884]	299.517	290.258	103.874	214.5	81.4851	187.41	67.2551	238.78	67.2291	274.084	70.3178	184.532	68.8283	201.082	69.8929	142.832	89.0952	154.773	31.7096
IYO_006420	chemotaxis protein [Pseudomonas syringae pv. actinidiae ICMP 18884]	677.062	1062.49	130.74	848.751	80.7799	18618.8	1533.04	24148.4	7213.54	9549.67	3843.21	7128.16	1164.42	6786.18	1002.4	7267.38	1399.59	4358.54	416.532
IYO_006425	deoxyribonuclease [Pseudomonas syringae pv. actinidiae ICMP 18884]	74.7	41.9695	11.0389	27.7573	1.56531	73.8585	14.4704	177.623	28.3283	54.2345	16.292	67.7628	14.5525	56.9525	27.5201	48.4267	19.4306	49.7165	15.5509
IYO_006430	histidine kinase [Pseudomonas syringae pv. actinidiae ICMP 18884]	26.9685	17.1798	3.05119	22.3657	7.73032	16.4847	7.62228	27.3017	14.8041	18.4187	6.02671	21.53	7.79194	25.8333	3.15865	30.4018	10.3685	27.9187	7.01263
IYO_006435	transcriptional regulator [Pseudomonas syringae pv. actinidiae ICMP 18884]	20.737	15.0308	3.6369	21.4748	18.8875	26.778	13.4133	0	0	16.1702	1.36892	18.0452	15.9225	0	0	15.6698	19.2489	6.21183	3.07219
IYO_006440	acriflavine resistance protein B [Pseudomonas syringae pv. actinidiae ICMP 18884]	24.5895	14.0455	4.3894	16.7748	2.1323	13.0862	3.76862	18.3758	2.38716	14.2937	3.52711	12.8467	7.22226	20.5497	11.0733	39.713	13.4973	17.9932	2.81237
IYO_006445	RND transporter MFP subunit [Pseudomonas syringae pv. actinidiae ICMP 18884]	27.788	24.1715	15.3777	22.1528	9.81644	26.0378	7.21543	19.4847	6.24386	16.6518	3.82347	33.9905	5.47061	21.1633	2.12767	26.6343	3.01623	22.2887	4.74148
IYO_006450	hypothetical protein IYO_006450 [Pseudomonas syringae pv. actinidiae ICMP 18884]	149.502	3919.69	574.66	1337.34	218.85	1540.51	343.281	1331.09	302.297	5682.85	1247.12	4888.81	1179.87	3872.3	703.024	4688.19	1298.93	1677.7	198.577
IYO_006455	fimbrial protein [Pseudomonas syringae pv. actinidiae ICMP 18884]	33.6645	78.0822	17.7151	44.3312	12.8465	50.3735	13.8762	77.864	20.5708	55.9375	6.33017	42.2897	20.7561	61.0895	30.461	68.3915	29.3233	41.656	16.8953
IYO_006460	pilus assembly protein [Pseudomonas syringae pv. actinidiae ICMP 18884]	23.291	25.0513	4.54079	11.6238	2.21767	14.5558	3.1369	17.0835	7.0133	15.1198	18.5733	13.1347	16.1347	15.5505	10.1116	22.3658	18.6512	16.7188	10.9139
IYO_006465	fimbrial protein [Pseudomonas syringae pv. actinidiae ICMP 18884]	16.6765	4.86833	2.06815	13.8403	4.88913	8.47983	3.67781	7.96517	1.09029	7.92067	2.08857	6.03133	4.3192	5.1245	4.07921	16.3487	14.1767	7.1595	5.0907
IYO_006470	pilus assembly protein [Pseudomonas syringae pv. actinidiae ICMP 18884]	15.7305	11.4895	7.05689	8.48783	5.2997	0	0	14.4392	1.74827	7.55367	5.61157	6.31583	7.7584	10.2207	6.54268	0	0	2.16267	2.65663
IYO_006475	pilus assembly protein [Pseudomonas syringae pv. actinidiae ICMP 18884]	41.799	49.8338	7.86905	29.2843	12.9351	30.7552	9.54555	55.0625	7.98358	41.8667	6.81087	34.4637	19.5222	39.0817	12.4593	42.4298	34.2757	42.6085	19.0405
IYO_006480	hypothetical protein IYO_006480 [Pseudomonas syringae pv. actinidiae ICMP 18884]	301.253	254.38	36.9212	183.098	97.3865	219.46	58.3434	232.494	69.2061	220.742	41.6567	109.026	70.6294	226.087	47.067	220.006	88.9821	235.344	14.3426
IYO_006485	Fe-S oxidoreductase [Pseudomonas syringae pv. actinidiae ICMP 18884]	205.933	393.023	45.7973	269.506	35.9854	320.085	43.3762	291.954	36.8187	403.304	68.7189	357.761	31.5835	255.65	54.1222	246.688	50.6157	213.831	18.7127
IYO_006490	GNAT family acetyltransferase [Pseudomonas syringae pv. actinidiae ICMP 18884]	49.7645	82.6528	3.37946	64.9708	19.7707	43.5143	14.4757	39.7963	25.2836	44.1388	32.9642	21.0313	12.9187	16.8837	10.8079	34.8147	21.4374	46.8453	17.7456
IYO_006495	chemotaxis protein CheW [Pseudomonas syringae pv. actinidiae ICMP 18884]	353.126	698.015	30.7957	426.311	31.3488	323.021	82.5415	347.963	27.5034	573.883	95.0326	405.195	42.1097	371.304	44.434	353.315	65.8501	291.032	61.332
IYO_006500	disulfide bond formation protein B [Pseudomonas syringae pv. actinidiae ICMP 18884]	274.019	221.979	49.6101	212.42	61.4857	362.813	76.3566	333.607	64.6149	401.291	45.3671	314.121	116.182	281.631	55.7837	351.158	116.662	345.131	52.1034
IYO_006505	transposase [Pseudomonas syringae pv. actinidiae ICMP 18884]	2.289	1.68217	1.0332	3.009	2.3962	1.516	0.998148	0.812833	0.998488	0.671667	0.825079	0	0	0	0	0	0	0.944167	1.15982
IYO_006510	ubiquinol oxidase subunit II [Pseudomonas syringae pv. actinidiae ICMP 18884]	714.941	214.347	9.72618	185.178	13.5116	214.075	57.7457	213.81	17.0056	213.537	44.8535	184.204	24.4235	268.991	70.9473	153.696	25.9591	229.04	30.3296
IYO_006515	cytochrome o ubiquinol oxidase subunit I [Pseudomonas syringae pv. actinidiae ICMP 18884]	501.439	108.029	9.04816	122.447	2.95972	94.4263	14.3999	115.494	14.3267	127.099	29.8955	77.1918	25.3885	171.259	48.6429	136.384	41.2109	130.701	13.2807
IYO_006520	cytochrome o ubiquinol oxidase subunit III [Pseudomonas syringae pv. actinidiae ICMP 18884]	380.517	122.763	15.2635	121.287	52.5086	98.6198	47.6689	129.294	22.345	134.698	54.4558	160.274	38.3427	152.844	17.7837	184.714	15.8304	161.375	15.2634
IYO_006525	cytochrome C oxidase [Pseudomonas syringae pv. actinidiae ICMP 18884]	415.366	181.273	24.566	202.812	51.3105	192.639	70.6859	144.834	30.0653	329.478	94.3199	221.923	93.6067	222.487	22.3701	200.937	52.8237	313.421	38.3082
IYO_006530	protoheme IX farnesyltransferase [Pseudomonas syringae pv. actinidiae ICMP 18884]	310.748	146.054	56.1602	103.553	32.9289	111.363	28.2419	114.225	11.8963	127.457	27.9175	152.947	32.8294	175.333	15.3632	160.505	0.679791	181.935	41.6083
IYO_006535	glycosyl transferase [Pseudomonas syringae pv. actinidiae ICMP 18884]	91.8525	73.5827	10.3718	89.1018	5.65692	146.984	25.577	128.939	2.65821	95.9377	39.3608	55.8155	38.2102	93.4197	24.7972	49.6778	23.5196	101.464	19.9335
IYO_006540	acetyltransferase [Pseudomonas syringae pv. actinidiae ICMP 18884]	51.6645	72.1165	22.6364	32.7125	13.8538	64.7802	12.9068	63.1457	9.00477	72.798	28.2742	15.7168	19.3066	64.2823	16.0233	27.6675	20.3673	54.1008	10.7174
IYO_006545	branched-chain amino acid aminotransferase [Pseudomonas syringae pv. actinidiae ICMP 18884]	299.279	329.209	50.8728	318.245	16.3306	404.345	45.4544	406.275	1.0467	465.049	25.5631	456.413	77.5151	429.567	29.8248	452.102	168.083	249.182	16.6047
IYO_006550	ATPase [Pseudomonas syringae pv. actinidiae ICMP 18884]	32.635	113.604	34.3147	121.675	3.74071	61.5748	16.9241	60.6357	16.0362	53.1058	18.3825	44.7915	10.8936	72.4422	34.2618	33.8182	28.2015	37.2467	11.8714
IYO_006555	chemotaxis protein [Pseudomonas syringae pv. actinidiae ICMP 18884]	47.6115	1190.77	66.2621	829.325	111.227	268.78	46.4963	298.526	23.2583	373.712	52.6605	336.579	58.3931	276.324	21.6076	276.962	55.9106	276.464	13.2356
IYO_006560	ArtI protein [Pseudomonas syringae pv. actinidiae ICMP 18884]	77.682	145.463	16.0224	128.971	20.8916	94.3923	11.7191	98.8752	13.6774	105.196	20.5013	47.0272	20.3546	82.8713	41.9916	87.91	9.78547	62.0683	11.7086
IYO_006565	ArsR family transcriptional regulator [Pseudomonas syringae pv. actinidiae ICMP 18884]	60.6855	101.643	20.8871	165.736	64.3544	98.5798	15.3937	128.363	36.3298	94.6002	45.9417	83.2977	40.8832	104.505	25.218	189.517	85.3641	107.526	19.2536
IYO_006570	alcohol dehydrogenase [Pseudomonas syringae pv. actinidiae ICMP 18884]	17.691	28.28	7.86593	25.3318	0.712287	23.6777	9.11572	15.7715	3.26276	25.2712	8.26245	4.89133	6.00854	28.3762	19.7114	8.497	10.4378	23.3912	11.8751
IYO_006575	superoxide dismutase [Pseudomonas syringae pv. actinidiae ICMP 18884]	178.084	46.5565	9.28127	35.6022	12.7468	321.888	14.1516	375.817	47.6322	202.905	103.155	114.568	20.6967	173.785	46.1275	176.616	44.2706	223.307	25.164
IYO_006580	carbonic anhydrase [Pseudomonas syringae pv. actinidiae ICMP 18884]	124.403	129.131	17.6043	162.761	31.6906	119.846	13.7514	146.308	31.6975	139.757	30.4933	137.986	38.155	101.03	20.1362	129.351	86.0532	113.227	24.8382
IYO_006585	hypothetical protein IYO_006585 [Pseudomonas syringae pv. actinidiae ICMP 18884]	41.082	14.512	17.8266	56.9812	37.7288	69.9203	25.0373	117.171	37.6863	28.164	20.9232	117.187	56.4837	53.9323	34.5903	97.6855	60.1139	52.2183	17.9912
IYO_006590	hypothetical protein IYO_006590 [Pseudomonas syringae pv. actinidiae ICMP 18884]	20.0815	0	0	0	0	9.61017	11.8052	0	0	13.2255	16.2463	0	0	13.508	16.5933	0	0	10.302	12.655
IYO_006595	hypothetical protein IYO_006595 [Pseudomonas syringae pv. actinidiae ICMP 18884]	41.389	41.1535	4.60489	31.64	2.8789	11.469	5.36827	22.3812	7.31716	20.3828	12.7791	27.0762	13.0088	24.4165	11.5914	27.1582	3.00465	37.929	9.50179
IYO_006600	hypothetical protein IYO_006600 [Pseudomonas syringae pv. actinidiae ICMP 18884]	82.1495	72.3115	19.4152	69.9202	10.2711	57.3583	12.1527	47.6162	6.54087	60.283	3.41236	63.3928	24.8832	55.7415	15.6957	71.4285	16.1851	56.6005	5.13317
IYO_006605	dipeptidase [Pseudomonas syringae pv. actinidiae ICMP 18884]	146.957	92.9553	8.45206	111.974	14.3734	56.1165	10.5446	70.382	12.1566	54.7848	13.2316	71.164	22.3367	40.0547	17.2462	42.7423	7.26223	32.1195	7.85403
IYO_006610	hypothetical protein IYO_006610 [Pseudomonas syringae pv. actinidiae ICMP 18884]	88.381	45.8633	6.47447	80.1238	31.5654	49.4257	34.9206	64.4172	3.78202	60.8258	14.3195	32.8625	21.5296	38.7532	28.0735	65.1773	29.7813	46.7757	9.69716
IYO_006615	gluconolactonase [Pseudomonas syringae pv. actinidiae ICMP 18884]	72.373	70.262	14.4867	81.8737	7.46914	45.7268	7.38992	56.0655	13.315	49.671	15.7827	86.1532	41.8133	46.332	22.2165	55.763	22.6697	63.7205	11.5357
IYO_006620	diguanylate cyclase [Pseudomonas syringae pv. actinidiae ICMP 18884]	26.465	19.1035	7.40195	19.7215	11.0527	20.4888	12.8537	32.2108	12.6429	16.6935	10.6321	11.5722	4.00184	18.0243	2.44497	31.3122	11.954	19.0765	4.47881
IYO_006625	gluconate transporter [Pseudomonas syringae pv. actinidiae ICMP 18884]	39.3915	42.5162	10.6465	48.3532	7.81508	41.6812	13.7278	22.4945	6.84644	12.6957	8.88208	19.8205	7.96624	28.4898	12.737	30.5843	14.3722	42.4138	10.4366
IYO_006630	hypothetical protein IYO_006630 [Pseudomonas syringae pv. actinidiae ICMP 18884]	136.556	222.304	40.8395	187.465	43.6814	124.668	23.0822	147.344	41.8102	200.268	85.7686	55.9492	39.8565	143.119	108.356	171.678	75.6982	176.7	28.8651
IYO_006635	hypothetical protein IYO_006635 [Pseudomonas syringae pv. actinidiae ICMP 18884]	184.185	161.341	36.8115	81.4977	24.0562	121.88	50.124	132.381	34.102	105.576	26.2572	140.889	105.276	152.226	35.5188	333.952	161.999	183.639	36.746
IYO_006640	chemotaxis protein CheR [Pseudomonas syringae pv. actinidiae ICMP 18884]	78.55	94.0568	10.5057	62.1175	22.2382	78.3278	8.32679	54.9742	12.0311	56.2875	11.1995	81.8467	10.8328	69.44	32.9952	58.1312	17.5704	87.8212	16.3127
IYO_006645	GntR family transcriptional regulator [Pseudomonas syringae pv. actinidiae ICMP 18884]	49.14	66.8535	10.9247	63.5078	13.7558	42.2348	13.7829	47.9755	17.0274	43.5213	26.7482	43.6467	41.2254	33.5157	25.5134	24.5145	20.443	61.8213	3.06628
IYO_006650	hypothetical protein IYO_006650 [Pseudomonas syringae pv. actinidiae ICMP 18884]	18.2705	30.6145	17.7267	31.177	2.15889	17.3973	5.16608	27.3637	8.43578	23.5955	7.06094	37.4973	0.386004	14.3005	9.17175	32.2458	30.1845	14.7943	9.3312
IYO_006655	cysteine hydrolase [Pseudomonas syringae pv. actinidiae ICMP 18884]	15.903	19.8953	14.0989	23.509	4.49386	4.155	2.60549	2.4575	1.76127	9.26717	11.3838	3.59083	4.411	10.368	12.7361	14.5865	17.9181	3.12617	2.03121
IYO_006660	ABC transporter ATP-binding protein [Pseudomonas syringae pv. actinidiae ICMP 18884]	10.196	19.0823	6.42049	20.2065	13.8866	7.03217	4.86001	8.61067	5.46644	11.2005	5.35178	6.39667	3.92911	2.1635	2.65765	2.79633	3.43503	11.4497	5.2364
IYO_006665	cysteine hydrolase [Pseudomonas syringae pv. actinidiae ICMP 18884]	13.9825	32.823	15.9871	20.4078	7.32423	16.6135	3.81483	11.2888	7.19154	17.2182	12.7915	3.55967	4.37271	11.6488	7.45691	0	0	3.6545	2.57395
IYO_006670		16.335	33.1767	12.2869	18.4037	8.15451	16.2912	8.19673	27.5055	13.1927	17.5263	5.52543	20.4057	12.534	53.5168	48.9365	8.9205	10.958	21.8365	11.4214
IYO_006675	ABC transporter permease [Pseudomonas syringae pv. actinidiae ICMP 18884]	6.5745	6.11467	7.51129	5.27917	3.32781	0	0	0	0	5.482	3.76471	0	0	2.54083	3.12117	0	0	8.166	5.76001
IYO_006680	ABC transporter permease [Pseudomonas syringae pv. actinidiae ICMP 18884]	8.088	15.6098	10.7778	3.30967	4.06561	5.07533	3.18282	3.42817	4.21118	5.1745	3.9767	0	0	5.98717	7.35466	0	0	1.5255	1.87393
IYO_006685	ABC transporter substrate-binding protein [Pseudomonas syringae pv. actinidiae ICMP 18884]	7.651	61.7515	15.2438	14.4557	10.1004	6.8105	6.39571	2.51367	2.24624	8.08767	9.93493	4.3965	5.40068	14.4193	9.23045	21.18	13.1881	21.9638	0.882027
IYO_006690	allophanate hydrolase [Pseudomonas syringae pv. actinidiae ICMP 18884]	9.3245	18.8317	11.6644	14.4503	5.18889	7.1275	3.66191	0.903167	1.10945	10.1188	4.11117	10.953	13.4547	15.6215	1.31816	2.19033	2.69062	14.179	1.91189
IYO_006695	bleomycin resistance protein [Pseudomonas syringae pv. actinidiae ICMP 18884]	35.6735	32.4507	14.7546	26.194	23.0778	14.2997	8.95024	45.2975	16.0665	38.1707	6.90477	12.3235	15.1382	32.5373	29.7524	10.8463	13.3237	51.9592	26.2392
IYO_006700	IolT [Pseudomonas syringae pv. actinidiae ICMP 18884]	30.1015	16.475	7.58978	12.3105	2.34858	25.6912	10.6835	20.2233	9.90061	17.8278	0.687071	24.4725	11.5815	34.3133	12.4636	52.062	14.4807	31.025	6.62433
IYO_006705	ester cyclase [Pseudomonas syringae pv. actinidiae ICMP 18884]	114.162	184.107	39.7106	93.2235	1.92392	166.71	14.3079	72.3908	19.3933	84.9568	45.7546	130.458	18.9166	94.566	37.3947	45.2645	19.1633	77.4858	18.9802
IYO_006710	glutathione S-transferase [Pseudomonas syringae pv. actinidiae ICMP 18884]	134.202	160.444	4.83316	106.685	4.65009	249.617	5.21939	293.088	26.7758	233.65	56.217	256.35	28.1469	176.552	27.3012	146.743	73.596	106.831	34.8875
IYO_006715	hypothetical protein IYO_006715 [Pseudomonas syringae pv. actinidiae ICMP 18884]	101.024	120.532	56.5288	39.715	24.3957	113.719	31.4578	140.377	11.1359	116.026	23.9933	108.216	26.0552	159.648	12.7926	120.941	52.4745	92.8622	37.8941
IYO_006720	acetyltransferase [Pseudomonas syringae pv. actinidiae ICMP 18884]	66.014	59.971	13.6711	69.1372	3.69223	86.7488	36.4931	116.732	42.5561	93.409	23.8392	49.4203	30.5525	25.3373	16.2505	69.1502	17.6731	61.0135	12.6418
IYO_006725	lipoprotein [Pseudomonas syringae pv. actinidiae ICMP 18884]	141.618	175.882	60.0935	162.655	6.21467	196.081	16.7906	148.85	14.6212	147.942	77.0757	188.168	62.199	63.4565	77.9503	239.987	46.7307	119.509	27.2832
IYO_006730	type III chaperone protein ShcN [Pseudomonas syringae pv. actinidiae ICMP 18884]	227.478	408.36	52.8019	620.313	78.8181	734.755	79.672	742.703	108.454	599.086	93.4449	644.974	49.7429	423.983	157.381	538.999	113.991	517.132	112.427
IYO_006735	HopN1	200.407	301.56	20.1701	380.715	83.2517	510.871	82.6487	478.591	27.9289	467.784	33.3584	383.164	25.0387	394.113	66.2194	347.254	35.9181	314.103	50.8005
IYO_006740	effector protein [Pseudomonas syringae pv. actinidiae ICMP 18884]	11.045	16.8062	10.6711	22.64	14.8733	26.5205	8.18932	55.2967	7.95383	54.3878	6.96428	49.6852	8.13835	62.0733	26.3104	24.637	22.9863	59.5727	3.9261
IYO_006745	HopAA1-1	9.226	27.7417	4.35526	107.208	21.9556	60.5862	13.7013	109.256	24.6335	80.5255	15.0709	32.4758	20.0787	27.679	22.7282	12.82	7.27736	30.9927	7.79452
IYO_006750	type III effector HrpK [Pseudomonas syringae pv. actinidiae ICMP 18884]	16.8045	669.856	43.7071	4331.02	595.596	2872.18	580.935	3897.24	1117.48	2678.21	948.936	1397.34	293.96	1221.5	327.679	494.004	89.7196	984.289	177.688
IYO_006755	Hop M1 chaperone (disrupted)	11.43	314.17	96.2382	1043.75	210.039	947.026	156.523	1189.19	209.597	633.794	138.036	376.676	75.7829	289.021	116.126	250.128	55.6515	377.924	75.4751
IYO_006760	HopM1	20.286	106.434	13.0553	368.895	74.8952	286.274	15.0026	347.457	50.0235	186.135	34.4657	98.1163	20.658	102.858	30.8355	69.193	15.6971	114.272	26.813
IYO_006765	type III chaperone ShcE [Pseudomonas syringae pv. actinidiae ICMP 18884]	33.653	118.935	42.7404	553.546	89.3958	458.971	137.461	631.208	127.246	478.771	92.1426	158.073	51.9289	223.234	82.6514	107.424	41.7007	244.708	31.6256
IYO_006770	AvrE1	26.971	73.8503	11.9749	291.124	45.1828	176.267	40.3409	164.554	31.9259	129.11	25.7069	57.5852	8.07264	53.5522	15.8595	44.8888	3.48961	47.7827	4.97663
IYO_006775	lytic transglycosylase [Pseudomonas syringae pv. actinidiae ICMP 18884]	41.4875	61.3323	7.45569	214.119	35.831	146.156	23.5144	196.474	30.8959	123.83	18.0536	71.6098	8.89141	74.3052	23.1311	62.7405	21.1039	59.3375	4.43137
IYO_006780	ATPase AAA [Pseudomonas syringae pv. actinidiae ICMP 18884]	154.189	341.175	44.458	501.545	72.2855	415.973	19.9572	697.225	77.5278	417.998	66.341	353.386	75.885	395.294	123.048	225.929	55.9162	293.879	75.6911
IYO_006785	ATPase AAA [Pseudomonas syringae pv. actinidiae ICMP 18884]	46.936	109.882	14.5738	189.098	57.5742	131.152	13.6217	215.745	42.2447	161.189	26.1233	98.3348	26.0121	113.658	85.7165	112.84	19.6451	85.075	3.47688
IYO_006790	HrpA1 [Pseudomonas syringae pv. actinidiae ICMP 18884]	624.744	6150.39	1072.76	32015.4	5092.91	35885.9	6618.01	48109.6	7604.63	29397.6	1185.6	16018.4	3553.48	14418.5	1718.94	12367.1	2320.37	23279.5	4100.81
IYO_006795	type III secretion protein HrpZ [Pseudomonas syringae pv. actinidiae ICMP 18884]	92.803	1109.49	142.928	4864.77	533.357	3963.87	1056.91	4603.95	1434.4	3072.6	594.632	1394.62	274.282	1372	396.753	871.402	194.937	1239.52	116.267
IYO_006800	type III secretion protein [Pseudomonas syringae pv. actinidiae ICMP 18884]	97.8245	724.668	155.401	2279.67	328.305	2089.34	179.445	2246.94	610.722	1606.4	290.787	839.216	262.832	879.992	173.189	634.878	263.175	897.127	91.5643
IYO_006805	type III secretion protein [Pseudomonas syringae pv. actinidiae ICMP 18884]	57.075	309.582	52.2512	1263.6	56.7958	1169.78	157.027	1201.03	240.962	751.392	58.8963	414.532	43.4436	501.046	116.534	276.332	49.5052	450.138	69.6605
IYO_006810	type III secretion protein [Pseudomonas syringae pv. actinidiae ICMP 18884]	42.185	199.54	64.0337	946.644	79.2966	709.131	118.204	685.101	155.277	438.945	97.0242	243.488	34.1253	177.802	53.1205	78.9895	26.4735	197.336	20.7893
IYO_006815	type III secretion protein [Pseudomonas syringae pv. actinidiae ICMP 18884]	18.533	138.601	7.64364	536.768	27.2115	409.612	74.9939	498.916	124.447	269.46	71.04	187.375	69.2673	114.524	35.1624	112.638	45.5214	166.598	27.1626
IYO_006820	type III secretion protein [Pseudomonas syringae pv. actinidiae ICMP 18884]	41.463	1008.02	258.044	3314.3	317.102	3443.29	686.546	4924.72	537.598	3154.01	366.219	2020.26	243.505	1290.95	242.847	1189.83	208.334	2586.87	343.738
IYO_006825	type III secretion protein [Pseudomonas syringae pv. actinidiae ICMP 18884]	17.232	266.863	18.1943	1098.9	177.189	1163.39	108.781	1079.62	69.3267	625.328	160.645	452.741	83.5528	369.369	124.738	243.459	9.24399	401.115	101.052
IYO_006830	secretin [Pseudomonas syringae pv. actinidiae ICMP 18884]	15.246	173.125	36.1299	672.803	98.4547	532.848	137.874	638.584	77.1163	350.498	74.9668	172.785	32.1236	170.49	60.6737	115.639	19.5818	209.802	42.4059
IYO_006835	type III secretion protein [Pseudomonas syringae pv. actinidiae ICMP 18884]	312.219	275.495	29.5117	532.047	142.066	688.779	70.8876	847.292	78.5029	672.799	296.285	399.137	177.46	381.399	83.2585	330.74	50.161	383.059	28.8856
IYO_006840	type III secretion protein HrpV [Pseudomonas syringae pv. actinidiae ICMP 18884]	472.437	340.937	55.115	906.696	268.476	1134.84	29.7625	1073.99	71.3589	808.014	42.9803	618.395	34.1157	535.337	42.3106	566.56	93.5456	700.524	41.8835
IYO_006845	type III secretion system protein [Pseudomonas syringae pv. actinidiae ICMP 18884]	16.6255	41.9907	13.9331	122.842	14.7584	86.6518	14.7464	102.944	8.62524	78.3733	34.0239	25.106	9.89099	90.0235	29.7603	22.2913	20.4962	57.529	8.66802
IYO_006850	type III secretion system protein [Pseudomonas syringae pv. actinidiae ICMP 18884]	7.707	43.6303	3.37723	72.683	22.5472	56.1427	9.25702	134.692	15.2299	58.7652	10.2051	28.0882	23.8281	63.4545	27.2166	48.6222	26.5365	82.8217	20.7749
IYO_006855	type III secretory protein EscS [Pseudomonas syringae pv. actinidiae ICMP 18884]	9.1265	45.1252	11.1222	118.676	59.9199	147.588	56.8542	190.152	60.3663	149.154	17.2633	74.4005	30.3173	14.9837	9.5929	16.0868	19.7611	78.5053	48.2859
IYO_006860	type III secretion system protein SsaR [Pseudomonas syringae pv. actinidiae ICMP 18884]	13.728	65.0662	5.89066	384.277	30.9721	239.269	73.28	414.562	106.784	252.344	46.9379	200.759	29.1796	107.446	26.5821	100.761	34.5154	161.242	26.1123
IYO_006865	type III secretion system protein [Pseudomonas syringae pv. actinidiae ICMP 18884]	8.306	85.291	9.65498	534.776	99.3345	430.581	68.1806	641.055	122.586	394.264	112.309	259.202	59.7717	236.821	60.2353	129.042	30.8872	350.662	84.4755
IYO_006870	type III secretion system protein [Pseudomonas syringae pv. actinidiae ICMP 18884]	11.648	87.678	11.9327	286.19	49.8346	219.938	18.4201	341.456	97.1091	208.569	90.8684	114.274	52.3831	111.927	8.28855	11.5077	7.08595	94.2208	20.6791
IYO_006875	type III secretion protein [Pseudomonas syringae pv. actinidiae ICMP 18884]	6.8375	113.925	23.9783	428.298	101.557	337.452	83.3144	418.915	128.076	318.687	85.5376	126.215	24.5063	142.987	31.6274	111.14	41.663	86.1963	9.7302
IYO_006880	type III secretion protein [Pseudomonas syringae pv. actinidiae ICMP 18884]	13.2375	154.586	37.0193	714.65	81.2711	603.753	85.9349	674.704	110.034	435.708	54.7321	288.082	60.9155	200.217	43.8371	194.062	39.0876	310.667	71.6674
IYO_006885	ATP synthase [Pseudomonas syringae pv. actinidiae ICMP 18884]	13.4575	44.3593	4.95211	264.141	40.1231	286.273	17.5178	271.285	93.2704	187.577	49.4008	122.921	17.9998	75.9152	14.1247	47.4328	10.4936	91.3425	24.6779
IYO_006890	type III secretion protein [Pseudomonas syringae pv. actinidiae ICMP 18884]	10.9305	40.4045	20.5586	332.281	56.6532	316.774	83.4116	292.027	41.6422	205.647	67.5455	94.8413	12.0398	73.5935	55.3874	48.3177	9.80568	97.0507	10.9973
IYO_006895	type III secretion protein HrpI [Pseudomonas syringae pv. actinidiae ICMP 18884]	21.267	94.1565	14.0444	330.868	32.1173	273.901	25.0173	321.356	74.4577	216.752	35.9017	107.538	22.8572	76.731	10.8478	64.7933	20.9063	131.042	25.2846
IYO_006900	type III secretion protein HrpJ [Pseudomonas syringae pv. actinidiae ICMP 18884]	13.015	91.7105	20.8879	327.957	41.278	211.508	53.8952	270.03	56.6821	166.581	12.9505	118.172	33.2069	97.6932	18.5549	66.57	26.2207	131.615	27.2924
IYO_006905	RNA polymerase sigma factor [Pseudomonas syringae pv. actinidiae ICMP 18884]	21.312	377.394	144.148	1072.41	89.2392	575.148	177.747	993.09	157.162	645.74	78.0096	281.56	133.99	227.179	66.6025	170.261	53.734	295.238	22.7714
IYO_006910	type III effector HrpK [Pseudomonas syringae pv. actinidiae ICMP 18884]	24.485	204.563	38.3058	969.075	132.338	872.017	76.2493	912.579	151.419	589.903	178.433	349.773	53.6004	333.929	146.674	162.102	33.2425	286.583	43.9724
IYO_006915	Hrp-dependent type III effector protein [Pseudomonas syringae pv. actinidiae ICMP 18884]	147.498	167.851	10.7805	376.727	44.7408	419.103	101.892	603.543	44.0802	360.244	10.3478	240.577	77.2824	307.783	19.6073	230.995	67.468	338.801	45.5309
IYO_006920	hypothetical protein IYO_006920 [Pseudomonas syringae pv. actinidiae ICMP 18884]	176.24	124.618	29.9807	218.837	61.3857	291.689	45.2803	313.251	75.2937	298.076	92.6005	171.991	83.6232	146.937	57.731	213.155	88.1172	164.577	11.099
IYO_006925	transposase [Pseudomonas syringae pv. actinidiae ICMP 18884]	0	0	0	0	0	0	0	0	0	0	0	0	0	0	0	0	0	0	0
IYO_006930	integrase [Pseudomonas syringae pv. actinidiae ICMP 18884]	1.2415	0	0	0	0	0	0	0	0	3.85917	2.41877	2.5635	3.14902	4.9055	6.02594	0	0	1.75817	1.0801
IYO_006935	hypothetical protein IYO_006935 [Pseudomonas syringae pv. actinidiae ICMP 18884]	128.766	116.062	23.5999	67.142	7.77352	341.886	83.8245	340.066	50.2823	449.046	135.666	728.787	259.164	616.794	183.576	1090	236.287	759.119	112.628
IYO_006940	hypothetical protein IYO_006940 [Pseudomonas syringae pv. actinidiae ICMP 18884]	10.872	3.7485	4.60468	7.3115	8.98148	10.7543	6.82068	4.94717	3.10026	13.8067	5.83752	18.441	13.1477	0	0	13.2108	16.2283	9.3655	6.64699
IYO_006945	AlpA family transcriptional regulator [Pseudomonas syringae pv. actinidiae ICMP 18884]	20.094	26.3378	16.7232	10.4825	12.8768	32.8227	27.1836	22.3575	14.6094	0	0	24.279	29.8244	23.2828	28.6007	63.5293	59.4679	8.42417	10.3483
IYO_006950	hypothetical protein IYO_006950 [Pseudomonas syringae pv. actinidiae ICMP 18884]	119.114	204.48	36.1087	153.904	9.93726	146.888	4.05353	151.306	37.8273	121.74	20.2854	144.309	42.9155	111.788	12.5601	124.956	38.4084	106.408	16.2155
IYO_006955	integrase [Pseudomonas syringae pv. actinidiae ICMP 18884]	138.102	45.3715	16.2525	64.7805	11.8014	64.9025	13.4543	75.0235	5.57865	39.5477	9.93029	42.9908	7.58249	25.6078	19.0628	22.4372	2.4838	42.7663	11.5407
IYO_006960		35.2045	84.978	81.1694	10.8032	13.2707	0	0	19.1897	23.5727	48.8495	42.0568	0	0	0	0	0	0	29.904	36.7342
IYO_006965	S-adenosylmethionine tRNA ribosyltransferase [Pseudomonas syringae pv. actinidiae ICMP 18884]	57.9605	25.479	0.169958	21.4602	3.6791	14.665	4.29982	22.763	1.88408	20.649	13.3082	16.3563	10.3193	20.5357	5.96359	11.462	7.91271	19.3772	8.68702
IYO_006970	queuine tRNA-ribosyltransferase [Pseudomonas syringae pv. actinidiae ICMP 18884]	84.453	17.6207	5.48327	34.0663	7.44918	25.6267	6.44592	40.185	3.18322	26.4597	8.69763	19.4753	12.1556	32.525	19.0324	47.842	5.29649	63.4312	7.81344
IYO_006975	preprotein translocase subunit YajC [Pseudomonas syringae pv. actinidiae ICMP 18884]	1269.53	209.561	22.8501	171.814	39.2598	219.545	44.3758	205.724	35.4996	214.492	26.5693	190.676	70.2255	330.112	187.002	338.407	53.0649	439.86	81.1599
IYO_006980	preprotein translocase subunit SecD [Pseudomonas syringae pv. actinidiae ICMP 18884]	63.7185	34.3492	10.2986	38.7082	5.3532	32.5565	9.52741	49.4523	3.8017	57.3452	29.4159	39.6057	9.47065	59.2182	12.1126	56.2412	12.7394	65.4253	8.72071
IYO_006985	preprotein translocase subunit SecF [Pseudomonas syringae pv. actinidiae ICMP 18884]	58.452	14.7963	9.08796	26.895	10.5295	38.4733	3.57604	30.1788	5.6052	40.4075	13.3912	43.0937	26.47	56.9453	14.7575	50.8072	15.9449	60.9007	5.57679
IYO_006990	outer membrane lipoprotein [Pseudomonas syringae pv. actinidiae ICMP 18884]	2854.02	624.744	140.053	409.932	47.8286	2457.57	294.646	1447.41	321.932	1634.14	184.894	2246.96	304.916	1959.71	246.304	2231.03	142.647	1824.38	134.148
IYO_006995	inositol monophosphatase [Pseudomonas syringae pv. actinidiae ICMP 18884]	264.408	62.7608	7.13861	98.8538	20.4542	142.843	25.1127	133.271	8.60663	129.317	24.1086	114.78	51.8004	109.592	7.72427	186.923	30.0702	91.6685	16.4966
IYO_007000	RNA methyltransferase [Pseudomonas syringae pv. actinidiae ICMP 18884]	95.948	39.0027	8.01484	27.7815	10.2497	53.8188	3.71977	42.0688	9.86	13.2618	8.17534	44.5903	20.331	38.8433	10.3101	88.1985	12.0443	26.582	3.50444
IYO_007005	serine acetyltransferase [Pseudomonas syringae pv. actinidiae ICMP 18884]	88.3135	28.1097	4.18838	11.2648	2.14909	46.2857	7.01251	37.099	14.0142	38.3972	8.34879	47.736	17.805	49.777	21.0729	48.585	20.5691	69.9363	21.8202
IYO_007010	transcriptional regulator [Pseudomonas syringae pv. actinidiae ICMP 18884]	169.163	354.535	106.505	230.394	26.2468	432.116	26.1363	622.444	62.4546	606.031	142.91	834.06	166.731	1063.42	251.345	751.792	176.502	739.129	118.7
IYO_007015	cysteine desulfurase [Pseudomonas syringae pv. actinidiae ICMP 18884]	260.242	552.074	38.0698	438.197	21.3153	654.716	38.1085	829.473	62.9383	814.728	46.3055	929.229	79.7629	950.9	197.339	877.418	155.595	570.033	40.0826
IYO_007020	scaffolding protein [Pseudomonas syringae pv. actinidiae ICMP 18884]	342.396	707.927	109.96	633.981	70.6137	889.39	30.3153	975.815	110.703	1070.43	81.0014	1247.83	181.898	1328.14	36.0529	878.826	234.532	756.513	150.921
IYO_007025	iron-sulfur cluster assembly protein [Pseudomonas syringae pv. actinidiae ICMP 18884]	280.986	530.662	58.057	368.043	53.9424	521.137	83.4667	594.398	63.8492	654.752	25.7513	682.207	195.287	716.336	178.351	421.579	138.109	501.588	81.3338
IYO_007030	co-chaperone HscB [Pseudomonas syringae pv. actinidiae ICMP 18884]	201.31	252.38	55.9519	235.882	22.6449	305.269	56.6847	314.76	57.1262	270.813	60.7227	285.204	58.907	279.465	90.9071	266.124	25.0032	247.4	19.2219
IYO_007035	chaperone protein HscA [Pseudomonas syringae pv. actinidiae ICMP 18884]	50.8465	55.1863	19.0282	47.2133	12.5514	75.9867	4.03197	80.6673	15.111	65.8407	27.2805	37.1363	3.93068	57.833	30.975	63.4597	27.3746	72.7477	11.9101
IYO_007040	2Fe-2S ferredoxin [Pseudomonas syringae pv. actinidiae ICMP 18884]	82.406	48.6	17.9575	59.954	20.2023	96.8357	28.071	122.594	11.4757	123.388	43.8423	122.642	30.7596	117.057	22.8941	21.8243	16.6296	62.9065	26.9281
IYO_007045	FeS assembly protein IscX [Pseudomonas syringae pv. actinidiae ICMP 18884]	154.442	317.034	41.1917	148.227	68.6362	159.395	35.1646	173.898	67.8807	147.545	93.8777	184.466	25.3884	206.923	99.6771	506.653	20.1097	375.764	67.5466
IYO_007050	nucleoside diphosphate kinase [Pseudomonas syringae pv. actinidiae ICMP 18884]	2186.23	374.389	59.5768	319.924	96.4912	467.746	34.4335	452.333	22.615	591.646	69.8384	405.926	68.8223	617.921	116.426	630.001	91.956	656.029	57.2019
IYO_007055	50S rRNA methyltransferase [Pseudomonas syringae pv. actinidiae ICMP 18884]	521.234	124.51	26.4406	130.302	15.1329	164.208	11.9485	179.14	24.9746	139.647	34.1431	142.577	40.7775	172.148	31.3649	168.016	18.1542	213.77	44.093
IYO_007060	pilus assembly protein PilW [Pseudomonas syringae pv. actinidiae ICMP 18884]	333.709	69.5633	18.1431	85.5332	33.3223	84.3855	32.7744	80.9522	14.0506	80.6397	29.5572	113.972	9.46683	112.449	35.8104	87.342	9.18039	142.412	9.16633
IYO_007065	Cro/Cl family transcriptional regulator [Pseudomonas syringae pv. actinidiae ICMP 18884]	170.635	38.0222	21.7417	55.0588	15.1925	54.295	10.5164	63.9815	12.546	55.9153	17.985	54.4027	19.6196	33.807	21.1505	74.6142	26.448	70.0292	6.99831
IYO_007070	4-hydroxy-3-methylbut-2-en-1-yl diphosphate synthase [Pseudomonas syringae pv. actinidiae ICMP 18884]	238.436	139.64	37.5598	146.39	23.6798	109.82	14.0022	132.912	39.8567	129.658	40.7939	129.19	9.78564	138.138	32.76	109.567	24.3758	177.63	11.8822
IYO_007075	histidinol dehydrogenase [Pseudomonas syringae pv. actinidiae ICMP 18884]	161.755	88.8135	1.93569	100.308	32.8204	84.1813	9.58281	102.604	3.62103	68.0212	21.2191	68.7208	27.8607	117.079	58.0696	108.427	13.1848	166.905	13.7072
IYO_007080	GTP-binding protein [Pseudomonas syringae pv. actinidiae ICMP 18884]	244.012	153.431	31.5084	172.059	36.5155	142.7	38.028	145.464	7.77308	167.741	47.5227	139.169	30.8507	152.75	60.5981	115.227	37.6319	197.507	36.6634
IYO_007085	dehydrogenase [Pseudomonas syringae pv. actinidiae ICMP 18884]	312.558	151.424	40.7081	171.072	4.34392	133.329	22.6448	121.545	8.62406	139.726	35.0047	162.439	31.6679	185.544	56.073	125.214	27.7842	131.158	14.7748
IYO_007090	GTP-binding protein [Pseudomonas syringae pv. actinidiae ICMP 18884]	127.879	102.009	8.19518	88.8732	6.65929	87.564	6.70078	101.317	4.37516	81.207	6.3917	74.0455	14.7365	80.8723	12.6354	93.7292	9.86908	110.11	14.4362
IYO_007095	aminotransferase [Pseudomonas syringae pv. actinidiae ICMP 18884]	435.801	127.418	22.0533	100.982	9.65451	125.853	38.3716	155.516	9.61284	125.59	26.9097	152.722	24.5279	102.541	8.78673	91.6817	39.274	107.612	7.68182
IYO_007100	carbon-nitrogen hydrolase [Pseudomonas syringae pv. actinidiae ICMP 18884]	236.046	70.3812	25.4503	93.7683	8.89519	110.279	38.7291	107.436	9.96095	93.0132	29.0933	84.4572	7.51988	98.2268	10.0822	60.5098	14.5806	91.4055	15.4687
IYO_007105	hypothetical protein IYO_007105 [Pseudomonas syringae pv. actinidiae ICMP 18884]	935.019	3692.68	138.672	2346.95	69.6448	1528.24	124.35	1351.53	30.7082	2840.82	410.222	2964.75	487.941	2401.63	408.172	2880.61	607.921	1591.92	243.679
IYO_007110	oxaloacetate decarboxylase [Pseudomonas syringae pv. actinidiae ICMP 18884]	236.319	220.072	11.4055	222.362	5.05968	257.481	55.4929	141.913	18.638	187.391	32.7214	227.409	44.1952	217.684	60.1494	146.356	11.8263	144.074	10.1144
IYO_007115	2-isopropylmalate synthase [Pseudomonas syringae pv. actinidiae ICMP 18884]	459.286	257.169	8.38486	341.201	26.9761	341.772	29.2385	307.408	25.4377	257.587	38.8499	214.979	32.4743	219.79	9.53486	181.445	24.8588	162.446	18.2964
IYO_007120	peptidase M23 [Pseudomonas syringae pv. actinidiae ICMP 18884]	45.8925	27.2613	16.744	31.532	9.43201	23.8492	7.53124	15.7255	7.31624	20.9453	13.9913	23.9932	7.35577	12.5485	9.06904	23.0142	20.0937	37.6858	6.17198
IYO_007125	exodeoxyribonuclease [Pseudomonas syringae pv. actinidiae ICMP 18884]	70.795	66.7288	16.9976	37.6502	5.95195	35.7548	2.02019	30.4572	12.6599	23.271	9.00602	30.2587	5.93694	34.1532	7.02672	39.9478	11.3698	65.8507	15.5649
IYO_007130	permease [Pseudomonas syringae pv. actinidiae ICMP 18884]	18.277	10.7052	8.18249	4.99783	6.13936	20.0565	7.32513	7.32	6.88728	6.86917	4.71747	20.2027	0.208278	0	0	16.6082	11.4655	28.5305	7.25867
IYO_007135	sugar ABC transporter ATPase [Pseudomonas syringae pv. actinidiae ICMP 18884]	57.547	42.7095	22.815	28.787	2.61862	42.779	16.1144	27.5265	7.05353	16.2232	3.11263	36.3405	29.802	23.1013	18.389	33.7632	21.3931	22.9515	5.59401
IYO_007140	inosine-5-monophosphate dehydrogenase [Pseudomonas syringae pv. actinidiae ICMP 18884]	334.826	141.956	13.2933	193.219	22.0536	193.934	14.638	225.492	19.2487	193.374	48.5429	200.296	10.378	209.678	36.2903	188.339	18.2943	165.392	14.3188
IYO_007145	GMP synthase [Pseudomonas syringae pv. actinidiae ICMP 18884]	95.2215	52.4848	21.1562	76.2672	4.05738	55.1452	0.963966	87.7378	14.8462	67.7742	42.8121	64.3272	2.4913	72.4742	29.2882	38.7508	21.3549	79.0455	7.96304
IYO_007150	hypothetical protein IYO_007150 [Pseudomonas syringae pv. actinidiae ICMP 18884]	212.496	140.138	9.0326	107.784	30.333	123.511	12.9749	89.7155	13.7227	129.282	21.7835	144.786	41.5177	115.938	25.3904	64.7598	17.9121	117.967	9.75763
IYO_007155	cell filamentation protein Fic [Pseudomonas syringae pv. actinidiae ICMP 18884]	126.254	78.7855	34.4834	83.9112	13.3495	67.4303	16.4778	73.0482	26.463	42.4575	1.48988	47.6573	15.0225	84.1785	19.6673	73.4795	25.9654	67.0955	15.5818
IYO_007160	helicase [Pseudomonas syringae pv. actinidiae ICMP 18884]	60.9685	110.965	5.448	62.8068	5.20755	97.8352	32.1065	72.6678	7.8579	65.4435	17.4322	58.0932	14.0462	76.2272	11.4806	68.4062	9.06633	80.8812	2.46798
IYO_007165	hypothetical protein IYO_007165 [Pseudomonas syringae pv. actinidiae ICMP 18884]	137.305	145.408	23.823	90.789	29.9382	158.866	57.8488	105.467	15.2829	88.5703	32.7764	134.377	90.8827	76.7443	24.0196	98.9993	79.9765	100.562	23.5879
IYO_007170	chemotaxis protein CheY [Pseudomonas syringae pv. actinidiae ICMP 18884]	251.599	144.107	0.245579	159.748	24.3729	165.499	6.26558	132.294	15.3518	119.672	15.0202	127.724	8.13009	75.6562	13.9391	103.217	48.2175	80.9288	7.57937
IYO_007175	dihydropteridine reductase [Pseudomonas syringae pv. actinidiae ICMP 18884]	56.537	43.7862	2.46256	47.0045	16.2713	56.124	16.9312	48.133	4.56319	51.1108	9.22544	61.9577	39.8893	63.251	19.6324	43.9553	13.7844	41.435	11.9683
IYO_007180	phage tail protein [Pseudomonas syringae pv. actinidiae ICMP 18884]	111.681	196.026	22.622	174.243	33.2719	131.401	23.158	174.645	25.0878	107.429	18.1743	123.308	26.1099	122.442	1.54861	122.892	36.0688	102.576	5.89114
IYO_007185	hypothetical protein IYO_007185 [Pseudomonas syringae pv. actinidiae ICMP 18884]	46.6545	78.8813	9.76453	68.1032	18.3518	53.0413	4.1368	51.8298	2.49727	44.484	5.45035	48.658	7.41041	39.6677	12.3012	39.4907	9.81087	71.9142	15.3901
IYO_007190		16.588	0	0	41.2898	7.89298	6.42667	7.89455	0	0	0	0	0	0	0	0	10.2487	12.5895	4.39683	5.40109
IYO_007195	copper oxidase [Pseudomonas syringae pv. actinidiae ICMP 18884]	27.7085	19.1775	9.44078	23.5362	7.21247	8.96617	4.47795	24.0798	6.20894	19.3728	7.99327	27.0028	10.0749	28.9155	2.16174	26.0353	12.6721	19.6165	5.03935
IYO_007200	zinc-binding protein [Pseudomonas syringae pv. actinidiae ICMP 18884]	38.353	12.6025	7.77149	15.257	12.6972	3.09017	3.79598	19.4687	12.1187	11.0843	7.51791	9.56883	11.7544	0	0	7.75667	9.52833	13.955	6.49318
IYO_007205	murein transglycosylase [Pseudomonas syringae pv. actinidiae ICMP 18884]	247.571	79.2003	14.4324	51.9238	14.9715	74.9948	10.7807	92.106	11.0688	62.0267	19.0629	48.5212	11.0395	44.6863	17.8207	105.252	4.28954	94.6422	17.1834
IYO_007210	phosphoribosylformylglycinamidine synthase [Pseudomonas syringae pv. actinidiae ICMP 18884]	230.295	50.0247	7.87706	63.9018	4.45129	66.3788	4.73574	80.1537	7.81162	68.513	21.3666	57.1455	14.0123	84.3613	10.9327	66.6652	9.77094	77.7657	14.2144
IYO_007215	NGG1p interacting factor 3 protein, NIF3 [Pseudomonas syringae pv. actinidiae ICMP 18884]	128.728	47.1075	11.7053	45.8042	28.1326	82.992	37.3345	77.9848	65.9317	148.01	30.7583	31.7003	38.9408	82.335	51.2444	105.799	65.1477	102.621	19.051
IYO_007220	ErfK/YbiS/YcfS/YnhG family protein [Pseudomonas syringae pv. actinidiae ICMP 18884]	113.889	73.8535	39.5066	50.6762	7.72057	77.2713	15.1528	66.6957	15.0792	67.0207	18.4622	70.3313	11.3194	52.1062	14.1411	172.53	137.654	80.3533	15.3049
IYO_007225	ADP-ribose pyrophosphatase [Pseudomonas syringae pv. actinidiae ICMP 18884]	181.949	105.725	11.0448	117.357	26.3944	143.466	34.8608	145.73	26.1715	64.521	12.406	112.77	66.3649	63.2722	34.3783	95.3243	25.5396	95.8155	30.6777
IYO_007230	DNA mismatch repair protein MutT [Pseudomonas syringae pv. actinidiae ICMP 18884]	357.184	256.11	44.44	213.132	13.759	322.017	39.7047	241.289	76.5718	163.091	31.4676	195.016	20.0791	161.963	68.5662	291.459	116.246	269.155	38.0571
IYO_007235	hypothetical protein IYO_007235 [Pseudomonas syringae pv. actinidiae ICMP 18884]	285.587	189.18	36.2331	158.491	22.6457	188.239	26.3475	195.924	21.4244	202.637	24.1739	150.561	22.0076	94.623	59.5827	178.472	82.4721	133.324	40.3633
IYO_007240	Fe-S protein [Pseudomonas syringae pv. actinidiae ICMP 18884]	190.635	280.75	33.1072	190.082	15.0427	247.515	27.9369	150.662	49.2345	159.474	60.2831	168.917	46.3621	88.2593	54.2897	66.321	42.7296	173.049	33.7601
IYO_007245	RNA-directed DNA polymerase (Reverse transcriptase) [Pseudomonas syringae pv. actinidiae ICMP 18884]	0	0	0	0	0	0	0	0	0	0	0	0	0	0	0	0	0	0	0
IYO_007250	hypothetical protein IYO_007250 [Pseudomonas syringae pv. actinidiae ICMP 18884]	31.2605	40.1355	5.72081	4.25117	5.22215	53.5158	19.4276	49.4868	27.1621	26.7542	25.5989	22.8947	28.1239	47.9283	34.6386	56.514	39.0144	27.271	4.87065
IYO_007255	preQ0 transporter [Pseudomonas syringae pv. actinidiae ICMP 18884]	79.1175	21.7848	5.2803	10.2757	6.8185	46.5908	17.9218	38.4828	4.24082	47.9803	20.2949	31.7287	0.326716	37.7522	23.3103	84.0458	11.8521	58.3267	7.28212
IYO_007260	phosphoribosylglycinamide formyltransferase [Pseudomonas syringae pv. actinidiae ICMP 18884]	118.704	62.2147	5.4924	107.123	3.71104	66.026	7.97381	82.7807	11.8912	81.1345	27.417	60.7775	7.14969	90.7038	45.2276	76.4505	22.2264	66.9865	13.458
IYO_007265	MFS transporter [Pseudomonas syringae pv. actinidiae ICMP 18884]	22.295	34.1228	12.0994	27.5287	6.89263	34.3133	10.5229	24.9582	5.19917	23.341	8.55453	7.5735	2.40908	20.398	8.73455	19.4413	9.34303	26.6262	8.59592
IYO_007270	CBS:transporter-associated region [Pseudomonas syringae pv. actinidiae ICMP 18884]	58.16	14.5947	11.2868	31.1057	6.9684	52.4278	10.3305	27.4263	13.3094	19.0598	11.8615	25.862	6.73481	17.3703	4.51783	34.6868	8.13026	22.854	5.59541
IYO_007275	cytochrome C assembly protein [Pseudomonas syringae pv. actinidiae ICMP 18884]	100.68	36.2332	9.30744	22.7933	14.1703	36.445	17.6686	33.3425	10.4378	29.673	19.1948	39.4338	9.4786	25.4435	18.3798	35.3127	22.0272	28.9437	12.5444
IYO_007280	RNA-binding protein [Pseudomonas syringae pv. actinidiae ICMP 18884]	300.175	60.8523	12.6636	63.6047	10.6669	79.3285	4.62607	80.9255	10.7133	68.074	34.598	93.5747	19.8116	104.615	23.435	47.9367	29.5174	91.246	4.35257
IYO_007285	30S ribosomal protein S16 [Pseudomonas syringae pv. actinidiae ICMP 18884]	2041.43	548.043	130.121	407.637	21.0129	501.641	152.306	723.809	154.119	771.361	228.878	850.245	264.447	1201.83	241.879	925.508	379.701	1181.95	68.0579
IYO_007290	16S rRNA processing protein RimM [Pseudomonas syringae pv. actinidiae ICMP 18884]	759.529	268.574	54.7399	346.688	93.3307	315.942	85.5318	410.98	54.8682	455.596	195.891	435.334	61.7833	657.21	62.4803	374.353	125.043	479.642	45.3242
IYO_007295	tRNA (guanine-N1)-methyltransferase [Pseudomonas syringae pv. actinidiae ICMP 18884]	422.955	213.142	17.9003	185.438	43.4336	184.783	13.7605	289.213	47.4227	478.928	217.798	334.729	68.5843	516.814	119.538	403.473	96.5109	418.799	49.7144
IYO_007300	50S ribosomal protein L19 [Pseudomonas syringae pv. actinidiae ICMP 18884]	664.792	126.014	42.7425	182.106	3.94775	156.898	34.1062	270.806	10.9788	284.116	108.8	239.234	88.9164	332.057	58.9632	310.582	98.0112	422.373	47.0782
IYO_007305	tyrosine recombinase XerD [Pseudomonas syringae pv. actinidiae ICMP 18884]	29.329	25.6003	3.47965	20.2387	9.48535	29.3857	9.06649	8.64467	5.50654	25.8573	10.3315	19.129	18.5668	12.6262	8.09799	30.2413	3.34801	25.8445	7.49851
IYO_007310	hypothetical protein IYO_007310 [Pseudomonas syringae pv. actinidiae ICMP 18884]	895.476	329.792	54.0479	232.882	42.0791	537.578	129.51	666.66	125.226	1259.73	382.163	867.939	383.101	911.338	186.343	958.109	168.079	733.825	29.2641
IYO_007315	protein-disulfide isomerase [Pseudomonas syringae pv. actinidiae ICMP 18884]	347.063	104.862	13.0516	122.457	24.1072	132.058	47.7143	137.691	20.9256	132.581	5.98766	70.2702	12.8439	77.6092	25.4354	161.992	63.7175	120.433	22.4864
IYO_007320	homoserine dehydrogenase [Pseudomonas syringae pv. actinidiae ICMP 18884]	217.959	184.532	32.9544	153	13.0224	124.758	24.6272	131.983	9.31146	139.899	17.7726	150.094	22.3105	138.237	0.995948	58.2027	23.5961	103.17	10.2982
IYO_007325	threonine synthase [Pseudomonas syringae pv. actinidiae ICMP 18884]	184.553	83.7768	21.6828	80.6225	12.6401	89.415	6.31826	117.835	17.6636	96.809	19.7748	71.9413	1.54475	125.724	7.95407	98.9157	21.3569	171.514	9.41744
IYO_007330	hypothetical protein IYO_007330 [Pseudomonas syringae pv. actinidiae ICMP 18884]	52.301	5.94633	7.3045	0	0	26.4085	16.2209	0	0	26.5382	24.3852	25.8205	31.718	83.182	86.4822	11.3755	13.9737	57.9592	22.1611
IYO_007335	histidine kinase [Pseudomonas syringae pv. actinidiae ICMP 18884]	16.9975	7.49733	2.42154	5.2035	1.45882	14.9702	2.0233	10.737	3.23501	9.16967	3.47108	17.0707	8.96411	18.3812	0.185905	11.7983	7.52033	14.533	3.54221
IYO_007340	histidine kinase [Pseudomonas syringae pv. actinidiae ICMP 18884]	102.575	92.9793	13.7504	90.9998	14.4736	183.468	9.42638	141.162	16.3585	146.26	15.8397	146.236	14.9013	68.409	24.2237	60.6965	6.81792	47.1633	3.84178
IYO_007345	LuxR family transcriptional regulator [Pseudomonas syringae pv. actinidiae ICMP 18884]	39.89	67.7917	18.4465	79.3755	13.3481	88.6058	9.59492	75.812	9.33213	60.1733	24.0975	56.5357	40.3055	24.1412	15.4537	41.938	27.8241	49.5947	14.5648
IYO_007350	hypothetical protein IYO_007350 [Pseudomonas syringae pv. actinidiae ICMP 18884]	953.273	705.269	216.918	720.573	98.1351	1655.65	155.683	2419.74	277.239	1821.77	86.4159	2215.65	104.45	1833.67	393.805	2842.98	123.639	2685.23	172.207
IYO_007355	hypothetical protein IYO_007355 [Pseudomonas syringae pv. actinidiae ICMP 18884]	50.95	63.6723	18.0714	57.502	9.4362	61.0248	12.4327	83.1515	2.23367	76.3023	10.3206	26.1975	26.936	24.7708	17.6479	52.5417	19.5659	76.5352	4.81324
IYO_007360	hypothetical protein IYO_007360 [Pseudomonas syringae pv. actinidiae ICMP 18884]	109.844	54.1093	4.88747	54.0798	8.90877	69.1883	0.405743	42.3772	7.96987	48.509	8.53125	64.2328	49.6165	42.4217	5.75452	46.3135	9.21633	41.9658	23.3225
IYO_007365	ssDNA exonuclease RecJ [Pseudomonas syringae pv. actinidiae ICMP 18884]	30.8505	38.2563	14.697	23.1608	4.31514	28.186	9.04557	20.5135	0.803369	12.3968	2.35561	17.3288	6.03433	14.2702	6.78612	22.3742	18.9952	21.8917	1.96042
IYO_007370	oxidoreductase [Pseudomonas syringae pv. actinidiae ICMP 18884]	73.9375	23.4922	3.31715	39.9278	17.9953	169.96	28.2414	198.085	11.3656	83.2287	27.7914	129.894	19.1203	70.561	18.0591	106.8	12.0126	95.0097	7.90702
IYO_007375	histidine kinase [Pseudomonas syringae pv. actinidiae ICMP 18884]	62.5425	53.2745	8.97484	38.5772	6.55651	130.427	9.08794	131.409	13.1337	120.603	19.1271	86.5245	16.9043	83.1518	16.7332	117.723	31.8795	104.267	9.19328
IYO_007380	Inner membrane protein yebE [Pseudomonas syringae pv. actinidiae ICMP 18884]	84.788	55.0318	11.8707	58.84	4.97305	182.453	34.6616	172.245	17.2509	130.41	48.6523	92.2988	39.612	122.965	29.9688	96.9872	28.416	234.879	58.1958
IYO_007385	leucine-rich repeat (LRR) protein [Pseudomonas syringae pv. actinidiae ICMP 18884]	40.435	18.6392	8.63742	20.8943	0.939481	21.969	3.88713	24.7153	4.96732	15.49	6.03691	15.258	4.6927	13.9003	4.33048	17.7785	5.75182	20.5938	2.94345
IYO_007390	chemotaxis protein [Pseudomonas syringae pv. actinidiae ICMP 18884]	324.656	694.804	57.8295	512.535	14.5257	541.218	57.5672	496.061	34.776	654.297	75.7891	582.237	26.3414	459.667	101.511	571.708	150.255	486.464	6.7021
IYO_007395	chemotaxis protein CheW [Pseudomonas syringae pv. actinidiae ICMP 18884]	94.48	296.867	42.4886	241.422	12.3383	200.943	65.4058	204.036	42.5003	152.372	9.24599	119.885	31.8565	174.002	26.5876	223.527	35.5179	202.559	18.6772
IYO_007400	chemotaxis protein CheR [Pseudomonas syringae pv. actinidiae ICMP 18884]	84.883	216.628	32.1338	195.505	26.3415	162.853	15.3849	117.739	18.9932	175.505	31.2265	118.657	19.8767	126.699	21.6924	66.266	40.7179	150.293	15.4126
IYO_007405	chemotaxis protein CheW [Pseudomonas syringae pv. actinidiae ICMP 18884]	52.6555	205.892	50.2482	246.112	44.7827	175.314	23.8715	166.874	37.5909	111.029	36.3877	125.796	23.3738	83.9318	42.0065	117.45	60.7782	158.674	28.9639
IYO_007410	chemotaxis protein CheA [Pseudomonas syringae pv. actinidiae ICMP 18884]	52.6595	172.964	17.3717	198.856	21.4928	137.602	25.5563	116.223	4.0046	112.258	6.97256	83.1658	6.21717	85.402	22.0475	118.041	21.4057	111.215	12.3534
IYO_007415	chemotaxis protein CheY [Pseudomonas syringae pv. actinidiae ICMP 18884]	153.666	253.178	16.5679	265.34	9.89556	204.882	42.1784	208.896	10.4624	195.468	33.7264	176.215	13.616	183.201	27.3259	200.95	59.4834	215.724	66.6733
IYO_007420	diguanylate cyclase [Pseudomonas syringae pv. actinidiae ICMP 18884]	269.25	339.282	46.169	445.607	69.1212	343.112	35.757	311.668	18.942	274.985	37.1821	213.919	21.9191	248.02	73.3072	236.001	96.9098	306.674	20.249
IYO_007425	peptide chain release factor 2 [Pseudomonas syringae pv. actinidiae ICMP 18884]	260.007	107.179	25.9468	92.868	22.608	91.9932	14.8154	148.177	22.7161	140.702	15.5981	53.2643	19.119	102.483	33.7991	129.244	35.0557	96.2457	6.60998
IYO_007430	lysyl-tRNA synthetase [Pseudomonas syringae pv. actinidiae ICMP 18884]	179.293	33.1658	9.0277	50.2728	4.3842	65.9375	3.03668	101.639	12.8963	101.136	20.9261	46.1943	10.911	57.125	28.5618	68.5848	17.9162	77.7317	2.17801
IYO_007435	TetR family transcriptional regulator [Pseudomonas syringae pv. actinidiae ICMP 18884]	60.234	34.8868	10.9741	24.52	2.95255	79.9585	21.8315	65.4347	15.6095	37.0092	5.95228	25.6107	19.8722	63.5723	7.8006	43.0403	9.80778	73.721	23.2752
IYO_007440	membrane protein [Pseudomonas syringae pv. actinidiae ICMP 18884]	237.869	241.091	20.762	264.695	30.3308	263.344	30.9022	199.808	13.0255	183.307	17.3449	133.525	6.00479	183.128	42.7114	103.475	17.6464	158.942	13.8625
IYO_007445	alpha/beta hydrolase [Pseudomonas syringae pv. actinidiae ICMP 18884]	53.1455	37.0517	10.0857	25.1167	20.4454	49.3042	10.5338	32.502	6.17125	18.227	7.31839	27.6703	18.1292	18.9502	12.1501	44.2905	16.517	31.513	10.9231
IYO_007450	lipoprotein [Pseudomonas syringae pv. actinidiae ICMP 18884]	53.7675	37.503	15.8705	46.1177	11.5808	22.8255	16.4544	40.1883	9.66098	12.0173	7.43379	15.4057	18.9244	0	0	82.3922	53.4588	73.5125	28.9203
IYO_007455	membrane protein [Pseudomonas syringae pv. actinidiae ICMP 18884]	812.948	534.85	87.633	411.771	43.1162	4214.34	502.42	4346.92	279.266	2362.06	700.597	1722.3	158.304	1661.21	191.949	1593.48	261.164	1312.39	94.7738
IYO_007460	chromosome partitioning protein ParA [Pseudomonas syringae pv. actinidiae ICMP 18884]	1415.36	764.386	31.3889	521.965	49.4684	5759.59	477.807	6198.66	157.332	3231.99	898.319	2578.18	424.536	2166.02	144.549	1899.24	81.4708	1978.34	93.7954
IYO_007465	phosphoenolpyruvate carboxylase [Pseudomonas syringae pv. actinidiae ICMP 18884]	141.335	153.657	19.3357	151.158	16.2983	159.137	22.0274	128.388	10.2039	110.09	8.14627	103.457	25.1468	101.836	4.66263	92.5815	10.2497	71.5453	3.96525
IYO_007470	adenylate kinase [Pseudomonas syringae pv. actinidiae ICMP 18884]	675.879	376.264	6.0351	199.437	64.78	282.688	60.2302	289.006	54.3876	217.415	54.0614	224.848	60.1182	251.054	71.329	159.075	43.0496	253.676	6.44332
IYO_007475	peptidase M22 [Pseudomonas syringae pv. actinidiae ICMP 18884]	93.515	47.3418	12.5587	29.2953	22.1635	56.1962	22.7562	60.2363	6.53725	40.4697	9.83629	25.877	16.4243	52.901	40.9081	70.5782	20.6275	48.5818	20.1239
IYO_007480	hypothetical protein IYO_007480 [Pseudomonas syringae pv. actinidiae ICMP 18884]	1138.54	1649.2	128.682	1338.8	73.8009	1322.55	292.328	1362.13	206.356	973.019	162.319	939.102	378.443	1090.68	282.146	1020.3	103.758	1228.14	75.9257
IYO_007485	hypothetical protein IYO_007485 [Pseudomonas syringae pv. actinidiae ICMP 18884]	38.182	61.975	6.97144	50.3098	6.38047	51.543	13.9517	64.7573	16.2199	21.2242	5.78101	34.497	10.9535	34.5785	1.45845	43.6393	9.89913	30.6027	6.56178
IYO_007490	extensin [Pseudomonas syringae pv. actinidiae ICMP 18884]	38.5255	32.8087	5.50837	22.3957	8.53589	33.6545	10.7699	13.9972	9.06923	22.8302	8.57942	25.386	24.9404	24.6353	15.7952	33.5803	10.5384	29.8635	9.82611
IYO_007495	energy transducer TonB [Pseudomonas syringae pv. actinidiae ICMP 18884]	162.951	1199.93	59.1477	736.291	163.501	558.803	40.9855	644.471	28.1243	1301.37	243.779	1114.33	345.487	719.251	72.2224	666.104	253.312	435.364	39.4476
IYO_007500	SAM-dependent methyltransferase [Pseudomonas syringae pv. actinidiae ICMP 18884]	88.845	45.1787	10.0938	48.7613	13.2541	92.0015	29.5814	73.3942	13.4952	71.3137	15.4902	81.9373	44.4946	55.2018	3.89085	15.0705	10.4039	66.4113	6.21673
IYO_007505	TetR family transcriptional regulator [Pseudomonas syringae pv. actinidiae ICMP 18884]	150.252	53.1368	14.581	32.9638	21.134	52.6493	7.13546	41.1982	5.42047	67.9603	13.2621	90.8397	27.9526	93.417	28.6309	83.474	17.8375	57.8075	5.08888
IYO_007510	hypothetical protein IYO_007510 [Pseudomonas syringae pv. actinidiae ICMP 18884]	36.629	70.1727	12.1803	60.2212	13.3004	63.9663	17.0999	45.8353	10.2978	59.8068	16.462	48.9167	11.696	67.353	35.6126	45.2343	27.0648	22.1048	8.53732
IYO_007515	MFP transporter [Pseudomonas syringae pv. actinidiae ICMP 18884]	18.221	62.6577	26.0435	80.0887	37.3117	51.87	39.5193	67.0888	6.59555	0	0	44.426	31.3167	9.895	12.1551	44.406	33.8283	34.8707	21.9944
IYO_007520	multidrug transporter AcrB [Pseudomonas syringae pv. actinidiae ICMP 18884]	25.9455	34.4005	4.75565	22.829	6.95449	33.718	3.91786	16.9127	2.54334	22.2582	6.47685	18.4342	9.27842	7.60967	4.67394	12.0548	7.4588	14.8013	1.48708
IYO_007525	hypothetical protein IYO_007525 [Pseudomonas syringae pv. actinidiae ICMP 18884]	124.367	185.74	34.8327	181.272	31.5104	161.649	19.0826	144.582	15.0706	95.9027	13.3654	104.073	5.29759	104.67	54.811	117.287	44.9844	79.2633	20.0878
IYO_007530	lipoprotein-related protein, YcsW superfamily [Pseudomonas syringae pv. actinidiae ICMP 18884]	66.4125	86.8943	24.3831	36.6362	19.0994	68.6545	3.58787	70.5088	45.2019	37.9488	11.6783	28.6247	35.1627	88.4828	63.9482	59.411	19.9116	38.4047	16.5954
IYO_007535	glycerol-3-phosphate acyltransferase [Pseudomonas syringae pv. actinidiae ICMP 18884]	35.967	25.5998	4.75995	40.0907	2.77193	32.9138	4.77261	17.4673	3.87524	40.255	20.9662	14.816	12.7909	33.6282	4.03883	23.3782	8.36063	27.9675	8.03383
IYO_007540	hypothetical protein IYO_007540 [Pseudomonas syringae pv. actinidiae ICMP 18884]	143.983	15.925	2.36442	38.946	23.9208	61.0028	20.4848	44.5787	12.1646	49.4882	11.2275	52.7452	32.3992	44.9693	28.8325	38.5715	30.2232	51.0382	13.2259
IYO_007545	SAM-dependent methyltransferase [Pseudomonas syringae pv. actinidiae ICMP 18884]	36.345	17.3263	14.3183	11.6727	9.93883	19.241	15.8605	29.2127	2.09625	28.99	20.2733	0	0	24.3362	7.99678	5.30283	6.51403	15.064	5.27126
IYO_007550	succinyl-diaminopimelate desuccinylase [Pseudomonas syringae pv. actinidiae ICMP 18884]	74.9125	44.8702	8.34555	57.5007	4.50175	40.9223	6.72968	58.4148	1.23825	45.6232	14.8887	38.6575	15.8078	44.9157	6.58777	14.0302	11.0976	34.2833	9.08104
IYO_007555	beta-(1-3)-glucosyl transferase [Pseudomonas syringae pv. actinidiae ICMP 18884]	44.8265	38.8938	1.00852	34.485	6.17398	45.1597	14.3546	43.5253	8.60043	57.1408	13.5151	38.7713	10.7526	58.0853	8.74669	62.0027	10.7582	69.9287	14.2193
IYO_007560	thiamine biosynthesis protein ThiF [Pseudomonas syringae pv. actinidiae ICMP 18884]	474.273	374.653	6.412	331.204	7.86654	545.757	44.6339	403.419	52.6954	521.704	108.871	445.266	116.03	426.356	51.3481	358.797	76.5554	340.703	26.8573
IYO_007565	Fe-S metabolism protein SufE [Pseudomonas syringae pv. actinidiae ICMP 18884]	101	101.692	43.0535	70.388	11.8461	48.2625	10.4006	69.4138	26.0611	89.54	30.2807	54.571	22.3113	77.0373	48.8836	118.566	71.1413	124.013	45.2214
IYO_007570	cysteine sulfinate desulfinase [Pseudomonas syringae pv. actinidiae ICMP 18884]	41.777	14.7072	2.78315	13.1485	3.89995	23.3703	1.20043	35.4743	11.5449	25.0765	16.7504	28.705	2.28394	48.961	20.8388	19.2128	6.02957	29.2658	2.45956
IYO_007575	2,3,4,5-tetrahydropyridine-2,6-carboxylate N-succinyltransferase [Pseudomonas syringae pv. actinidiae ICMP 18884]	245.31	116.4	33.5162	85.0392	13.4931	127.143	13.5769	136.341	12.7462	79.544	10.2816	95.7163	8.56161	135.819	17.3484	98.3397	23.2374	54.8683	4.68254
IYO_007580	ArsC family transcriptional regulator [Pseudomonas syringae pv. actinidiae ICMP 18884]	533.789	177.879	34.7889	152.309	18.5514	156.906	28.21	183.841	36.3618	221.446	72.3861	106.397	105.914	71.8427	27.2177	59.7627	39.731	98.975	11.5061
IYO_007585	hypothetical protein IYO_007585 [Pseudomonas syringae pv. actinidiae ICMP 18884]	90.404	262.736	10.1294	245.945	54.5674	154.245	34.0376	57.5007	35.5342	54.3672	32.6879	138.843	33.3081	88.7998	54.6053	188.386	68.9791	90.967	50.6385
IYO_007590	zinc-dependent metalloprotease [Pseudomonas syringae pv. actinidiae ICMP 18884]	27.0505	96.0443	12.016	51.56	11.1759	43.7535	19.1518	36.2172	8.79168	26.5915	5.58801	50.8493	16.4311	30.3172	8.27681	22.4398	14.2488	25.3425	7.03327
IYO_007595	succinyldiaminopimelate aminotransferase [Pseudomonas syringae pv. actinidiae ICMP 18884]	114.953	86.9175	16.3541	82.6723	14.8077	53.2008	6.07575	79.0018	3.61952	60.5845	18.2135	26.9418	2.54107	67.6842	11.5676	48.3293	13.5338	82.8087	13.8054
IYO_007600	protein-PII uridylyltransferase [Pseudomonas syringae pv. actinidiae ICMP 18884]	90.4495	56.5942	16.5922	50.6827	14.8889	39.0903	4.02277	59.403	7.88244	46.5167	5.02373	40.6107	18.7608	30.6895	5.56897	36.1687	23.3739	58.0435	8.46396
IYO_007605	methionine aminopeptidase [Pseudomonas syringae pv. actinidiae ICMP 18884]	246.739	102.532	4.76049	126.758	28.1523	83.585	24.9257	112.743	26.9803	79.8553	11.5944	104.129	41.8395	96.6327	44.1006	53.8405	22.8178	80.0682	8.63195
IYO_007610	30S ribosomal protein S2 [Pseudomonas syringae pv. actinidiae ICMP 18884]	3798.72	426.505	63.1288	325.639	42.9166	450.24	93.4068	773.285	144.121	883.36	240.856	780.319	101.122	948.683	147.643	877.084	117.926	919.644	31.7748
IYO_007615	elongation factor Ts [Pseudomonas syringae pv. actinidiae ICMP 18884]	1190.2	234.891	26.1361	203.798	24.0822	205.267	25.1695	392.068	48.5599	455.624	143.493	371.887	32.9807	497.658	41.6863	452.305	123.495	538.741	45.1456
IYO_007620	uridylate kinase [Pseudomonas syringae pv. actinidiae ICMP 18884]	321.489	219.742	56.8791	237.582	19.6993	224.882	34.136	235.821	46.3545	188.49	79.763	246.918	59.5889	228.602	48.6639	136.958	23.9356	231.1	0.777642
IYO_007625	ribosome-recycling factor [Pseudomonas syringae pv. actinidiae ICMP 18884]	348.648	244.145	48.5339	223.286	24.2043	283.963	32.5496	275.225	20.3505	245.939	37.4093	199.913	27.0777	260.992	57.3043	159.418	27.9169	225.076	40.7713
IYO_007630	farnesyl-diphosphate synthase [Pseudomonas syringae pv. actinidiae ICMP 18884]	224.328	137.53	6.4757	125.676	31.8674	178.848	34.5073	154.636	16.0332	198.084	10.9877	170.06	34.271	120.484	11.0364	98.1473	21.8407	194.095	12.6419
IYO_007635	phosphatidate cytidylyltransferase [Pseudomonas syringae pv. actinidiae ICMP 18884]	70.4585	32.8583	7.49434	59.2587	16.6398	38.2573	11.4606	38.2572	5.78411	73.588	26.2593	45.3277	16.5959	67.931	21.7049	69.5367	16.2104	92.8853	18.1025
IYO_007640	1-deoxy-D-xylulose 5-phosphate reductoisomerase [Pseudomonas syringae pv. actinidiae ICMP 18884]	70.178	49.8057	15.8557	45.5915	5.56191	36.6887	12.2872	45.9452	4.96182	42.4107	12.8537	41.4728	6.36945	48.777	14.7617	37.8672	13.4633	54.4717	18.9436
IYO_007645	zinc metallopeptidase RseP [Pseudomonas syringae pv. actinidiae ICMP 18884]	332.909	210.691	15.4115	196.53	15.6624	232.405	41.0759	195.409	28.5072	234.618	32.4293	189.688	68.9672	232.819	87.0412	244.261	50.596	364.869	26.5818
IYO_007650	membrane protein [Pseudomonas syringae pv. actinidiae ICMP 18884]	289.816	192.522	18.2698	182.516	21.8801	163.3	23.8209	163.69	20.144	150.297	37.3891	160.678	25.0432	156.467	6.35438	170.539	47.3346	270.487	6.6306
IYO_007655	hypothetical protein IYO_007655 [Pseudomonas syringae pv. actinidiae ICMP 18884]	420.351	167.029	54.4609	160.698	12.4136	147.343	18.0031	201.109	13.0533	172.714	30.0608	156.523	82.3308	174.117	30.7607	291.648	131.87	341.361	28.8421
IYO_007660	UDP-3-O-(3-hydroxymyristoyl) glucosamine N-acyltransferase [Pseudomonas syringae pv. actinidiae ICMP 18884]	110.062	117.967	23.3625	70.2233	11.4342	57.7873	11.3972	93.8895	20.1359	87.857	26.2834	133.761	19.1474	105.963	21.9247	94.9878	15.2398	165.865	25.1144
IYO_007665	3-hydroxyacyl-ACP dehydratase [Pseudomonas syringae pv. actinidiae ICMP 18884]	178.195	165.5	35.4729	184.998	25.1162	213.615	56.9737	174.824	63.4695	215.571	66.5561	134.667	20.6333	195.224	34.1719	119.428	76.078	309.519	25.3749
IYO_007670	UDP-N-acetylglucosamine acyltransferase [Pseudomonas syringae pv. actinidiae ICMP 18884]	60.9065	82.4273	21.4855	68.701	8.54028	60.7288	11.767	55.1522	13.413	62.6923	16.8698	73.2457	19.526	99.4608	51.5214	82.8448	28.9418	106.135	13.0985
IYO_007675	lipid-A-disaccharide synthase [Pseudomonas syringae pv. actinidiae ICMP 18884]	28.8615	25.0753	2.74239	48.6643	13.3335	22.3738	11.0408	11.3197	7.27022	30.1128	4.68652	30.2972	21.2523	14.3388	9.07002	33.8187	18.457	34.1908	2.66423
IYO_007680	ribonuclease HII [Pseudomonas syringae pv. actinidiae ICMP 18884]	42.9965	48.9685	5.44548	31.7248	5.78814	23.3912	10.1069	32.5817	6.44978	43.9895	4.14783	53.0992	12.5305	14.3113	17.5801	47.5263	5.38229	36.0927	23.4885
IYO_007685	DNA polymerase III subunit alpha [Pseudomonas syringae pv. actinidiae ICMP 18884]	85.8595	63.6528	11.6209	62.3823	15.3069	64.5252	6.96865	69.3007	11.1567	70.0422	19.4453	49.8493	2.61876	60.7813	11.1921	49.2923	10.3009	81.8748	14.0483
IYO_007690	acetyl-CoA carboxylase subunit alpha [Pseudomonas syringae pv. actinidiae ICMP 18884]	282.129	312.858	50.8345	313.691	77.6607	349.491	63.5541	276.232	43.3073	243.042	24.8682	238.057	40.3795	235.976	38.8108	271.17	75.8549	359.869	28.0571
IYO_007695	tRNA(Ile)-lysidine synthetase [Pseudomonas syringae pv. actinidiae ICMP 18884]	39.796	44.5663	10.9333	44.5175	9.35126	26.9888	4.99752	39.4195	5.26438	46.891	17.6168	31.3987	9.7327	28.4365	22.636	40.9717	19.5657	48.372	21.5096
IYO_007700	CTP synthetase [Pseudomonas syringae pv. actinidiae ICMP 18884]	237.534	147.04	23.3452	195.875	11.6203	139.168	9.14948	191.595	6.3032	143.069	35.8193	101.532	26.5817	191.463	46.7447	108.176	23.5535	165.266	12.1903
IYO_007705	2-dehydro-3-deoxyphosphooctonate aldolase [Pseudomonas syringae pv. actinidiae ICMP 18884]	176.704	118.44	7.01238	164.832	30.2369	104.373	26.5672	132.213	29.7218	166.869	35.3286	140.117	20.9869	118.866	23.4422	114.094	12.3308	166.305	28.3098
IYO_007710	enolase [Pseudomonas syringae pv. actinidiae ICMP 18884]	248.115	278.278	49.2024	408.263	76.5753	236.044	13.5757	267.945	51.4521	323.802	128.127	203.154	94.5924	272.677	35.8096	145.737	21.7593	265.312	29.5312
IYO_007715	cell division protein FtsB [Pseudomonas syringae pv. actinidiae ICMP 18884]	201.784	185.031	5.05523	205.074	68.9542	163.379	56.5904	174.307	57.2467	163.775	50.4713	124.731	59.0287	100.068	56.3931	65.0207	54.046	198.704	21.5765
IYO_007720	2-C-methyl-D-erythritol 4-phosphate cytidylyltransferase [Pseudomonas syringae pv. actinidiae ICMP 18884]	66.0645	42.4583	8.72485	52.4733	8.67458	51.9568	10.6907	38.0747	3.70993	41.8182	11.7694	87.2208	16.2061	12.9085	1.88677	72.5685	22.3221	74.0162	30.1594
IYO_007725	LysR family transcriptional regulator [Pseudomonas syringae pv. actinidiae ICMP 18884]	67.505	87.812	12.0987	45.387	10.2601	71.6562	24.3418	51.7312	10.242	66.3415	11.0175	77.0098	17.2106	87.4748	23.219	101.877	36.8713	76.2708	12.9925
IYO_007730	S-(hydroxymethyl)glutathione dehydrogenase [Pseudomonas syringae pv. actinidiae ICMP 18884]	98.4885	271.817	72.4166	156.798	4.87142	245.08	14.0107	156.482	30.3211	150.641	31.023	235.491	22.5235	136.104	40.4631	152.53	33.2956	96.0363	25.6314
IYO_007735	S-formylglutathione hydrolase [Pseudomonas syringae pv. actinidiae ICMP 18884]	107.195	178.779	20.7672	147.655	13.0447	191.197	39.5019	136.684	8.57544	135.083	24.6872	145.623	51.1799	175.363	55.1435	144.554	42.9248	136.604	9.39427
IYO_007740	2-C-methyl-D-erythritol 2,4-cyclodiphosphate synthase [Pseudomonas syringae pv. actinidiae ICMP 18884]	149.026	48.468	9.75501	40.6973	16.8694	76.3003	13.9482	59.1367	14.5725	19.7635	12.1701	83.548	12.9038	81.3557	19.0394	13.5975	16.7032	60.4827	19.3627
IYO_007745	pseudouridine synthase [Pseudomonas syringae pv. actinidiae ICMP 18884]	72.8245	35.2505	2.49291	35.8928	9.31	34.638	13.1681	31.4818	2.18587	37.3113	14.2766	30.3403	2.60617	28.495	10.354	13.7148	8.83629	24.9392	7.42687
IYO_007750	stationary phase survival protein SurE [Pseudomonas syringae pv. actinidiae ICMP 18884]	146.519	75.444	13.6789	87.5613	29.5227	74.9622	6.23507	101.028	21.2402	73.9237	22.7476	92.2343	14.0148	67.4223	1.79649	66.8393	11.2773	87.9043	18.7779
IYO_007755	protein-L-isoaspartate O-methyltransferase [Pseudomonas syringae pv. actinidiae ICMP 18884]	91.1565	92.9435	14.3463	115.194	12.0767	65.5075	40.2883	75.8697	11.7858	83.5213	29.4407	95.322	36.9882	79.1878	29.534	62.8473	37.9771	85.3853	21.9211
IYO_007760	peptigoglycan-binding protein LysM [Pseudomonas syringae pv. actinidiae ICMP 18884]	1396.16	1278.87	256.911	961.863	131.442	1098.05	193.581	1451.89	249.109	1827.17	379.599	1067.14	272.801	1148.79	145.78	1366.82	115.247	1305.9	73.7493
IYO_007765	RNA polymerase sigma factor [Pseudomonas syringae pv. actinidiae ICMP 18884]	1173.59	1623.84	42.7529	1777.12	177.963	1425.04	162.487	1454.11	151.238	1521.91	117.859	1071.51	91.9969	1243.35	43.3248	849.945	122.295	868.176	130.011
IYO_007770	ferredoxin [Pseudomonas syringae pv. actinidiae ICMP 18884]	442.092	120.927	30.0437	123.816	21.3851	152.171	36.4518	120.629	31.9576	177.462	39.9587	99.6865	41.8956	124.683	57.3091	227.44	104.886	205.278	29.1263
IYO_007775	DNA mismatch repair protein MutS [Pseudomonas syringae pv. actinidiae ICMP 18884]	71.3775	43.4615	9.49926	31.5068	6.24126	54.7672	6.51992	48.2688	4.90926	34.6272	8.94182	48.943	7.44883	46.2893	25.1674	46.4168	13.7664	44.3673	5.48213
IYO_007780	damage-inducible protein CinA [Pseudomonas syringae pv. actinidiae ICMP 18884]	122.1	128.658	5.60793	106.113	21.5291	253.367	7.8766	187.016	44.8023	168.985	58.4016	123.956	59.0831	137.611	67.1995	150.023	65.8009	125.801	11.8971
IYO_007785	recombinase RecA [Pseudomonas syringae pv. actinidiae ICMP 18884]	521.107	400.739	20.8152	304.547	42.4057	497.164	60.4524	444.629	33.7253	476.214	89.2941	468.997	25.0493	418.294	31.1149	426.163	89.4542	321.026	14.1328
IYO_007790	recombinase RecX [Pseudomonas syringae pv. actinidiae ICMP 18884]	145.733	74.8233	16.2686	62.3443	21.2415	65.5883	9.30731	68.137	18.4597	32.9372	20.3706	52.6568	23.1954	42.3582	19.9478	35.2612	21.7124	65.5732	4.84768
IYO_007795	cytochrome D ubiquinol oxidase subunit II [Pseudomonas syringae pv. actinidiae ICMP 18884]	112.459	71.4935	8.35001	102.813	14.9682	123.378	30.4355	80.246	16.5534	100.938	46.8998	59.573	12.471	61.6932	10.1328	84.015	14.1672	61.4922	5.24816
IYO_007800	hypothetical protein IYO_007800 [Pseudomonas syringae pv. actinidiae ICMP 18884]	334.966	75.846	12.9769	161.378	44.5213	207.768	32.7179	189.838	25.3163	179.886	22.1682	148.275	5.99602	208.841	19.529	299.633	103.928	231.714	38.3999
IYO_007805	DTW protein [Pseudomonas syringae pv. actinidiae ICMP 18884]	61.3785	36.0247	2.37636	33.3588	22.432	13.5055	10.7607	18.7058	11.5221	22.474	7.76811	34.8138	8.57756	35.7028	14.8013	40.2217	20.6537	48.2875	26.0729
IYO_007810	LuxR family transcriptional regulator [Pseudomonas syringae pv. actinidiae ICMP 18884]	135.213	110.994	25.0482	79.5867	3.45378	82.2605	29.6021	81.6717	3.94933	77.8823	18.6392	79.9783	39.9796	62.826	5.51784	35.1475	22.1408	91.6803	24.8925
IYO_007815	diacylglycerol kinase [Pseudomonas syringae pv. actinidiae ICMP 18884]	39.17	45.5808	34.0062	61.2635	11.5452	54.434	15.0578	95.3958	30.0109	59.1007	20.9324	60.571	24.5274	41.0713	10.9018	51.4195	37.4928	42.4848	6.94368
IYO_007820	LysR family transcriptional regulator [Pseudomonas syringae pv. actinidiae ICMP 18884]	57.959	32.1243	4.11295	41.3537	9.3757	26.6417	6.96736	31.4297	6.97252	22.1842	6.87275	42.8608	17.4815	22.9715	19.6638	14.6293	1.61727	25.0375	12.0549
IYO_007825	ferredoxin-NADP reductase [Pseudomonas syringae pv. actinidiae ICMP 18884]	4806.5	347.833	54.4401	527.402	99.4064	386.564	20.615	635.671	117.263	304.334	44.5978	370.671	36.6891	477.766	59.9602	269.454	93.8959	393.67	69.7828
IYO_007830	S-adenosylmethionine-dependent methyltransferaseRcsF [Pseudomonas syringae pv. actinidiae ICMP 18884]	186.003	19.675	12.2245	43.3885	10.2587	27.334	14.1223	76.529	17.1462	47.576	14.9362	32.142	0.312349	52.3843	37.7832	38.6538	12.4678	38.2042	7.22063
IYO_007835	hypothetical protein IYO_007835 [Pseudomonas syringae pv. actinidiae ICMP 18884]	145.819	19.4607	15.8	38.476	1.86713	61.6672	8.23872	45.6117	8.9534	37.1768	4.99264	37.4103	6.1985	54.9455	22.7788	30.331	29.1249	45.5317	21.506
IYO_007840	RNA-binding protein S4 [Pseudomonas syringae pv. actinidiae ICMP 18884]	264.193	80.5017	8.97095	41.8332	11.6085	87.2868	18.4813	119.443	36.0129	78.6742	16.0844	73.0488	7.0718	63.9395	37.1496	55.7983	10.4213	53.2118	7.5598
IYO_007845	acetyltransferase [Pseudomonas syringae pv. actinidiae ICMP 18884]	60.289	10.1998	6.26478	7.1655	8.80213	98.2318	12.4129	57.5272	42.9834	61.6015	30.3753	84.0892	11.486	48.7232	25.7645	54.8508	32.914	70.4638	12.0353
IYO_007850	ribosomal protein S12 methylthiotransferase [Pseudomonas syringae pv. actinidiae ICMP 18884]	28.739	12.544	8.89061	19.095	3.73489	30.2677	6.42758	27.2857	9.90348	13.359	16.4103	11.0482	0.11363	33.1262	7.51644	43.5188	14.1541	45.6695	3.38548
IYO_007855	transposase [Pseudomonas syringae pv. actinidiae ICMP 18884]	5.1	20.0478	16.206	6.57083	4.06401	29.1437	18.4821	20.653	1.79851	5.41617	6.65325	16.6302	10.2157	24.423	17.696	0	0	8.356	5.89441
IYO_007860	integrase [Pseudomonas syringae pv. actinidiae ICMP 18884]	0.2835	1.529	1.87823	3.4565	2.21338	0	0	0	0	0	0	0	0	0	0	5.60983	3.45406	4.00733	0.706158
IYO_007865	XRE family transcriptional regulator [Pseudomonas syringae pv. actinidiae ICMP 18884]	412.149	517.638	70.434	282.188	65.6697	411.844	117.711	340.983	72.4466	346.116	123.985	384.793	146.624	379.479	85.2729	332.918	58.2865	431.035	106.739
IYO_007870	catalase [Pseudomonas syringae pv. actinidiae ICMP 18884]	83.8505	67.5762	13.7521	61.3505	6.90782	84.0725	13.5402	114.253	6.59424	87.7633	22.8255	120.636	27.0468	97.7048	30.0202	49.3025	13.0361	89.9625	2.70324
IYO_007875	potassium transporter Kup [Pseudomonas syringae pv. actinidiae ICMP 18884]	62.0345	30.5387	8.48801	32.5425	14.978	36.6893	7.24101	40.834	6.19133	44.7115	10.7857	23.3368	14.6281	51.7185	22.8003	45.8428	8.1241	52.853	9.77286
IYO_007880	virulence factor family protein [Pseudomonas syringae pv. actinidiae ICMP 18884]	129.394	93.3133	18.4799	70.9043	32.2368	45.7892	7.95695	69.5038	7.72578	55.0025	23.0262	46.276	23.0635	78.9798	43.6742	68.3243	12.6761	92.9388	9.7027
IYO_007885	membrane protein [Pseudomonas syringae pv. actinidiae ICMP 18884]	90.01	85.595	4.86371	70.5943	31.5063	52.1147	1.43901	55.0217	7.69142	58.0023	12.9541	55.6027	27.6974	45.1028	11.8262	47.0848	6.76678	62.6462	12.2338
IYO_007890		39.8125	304.452	109.38	157.89	88.5529	113.549	72.0162	203.542	60.3905	94.5672	28.4838	96.86	69.4173	43.1555	53.0124	176.169	19.53	125.711	18.3931
IYO_007895		21.6635	113.437	113.549	52.9815	44.9299	101.612	30.4161	72.0145	47.2134	208.749	130.342	32.7053	40.1754	131.963	91.8712	53.6102	33.0131	32.4942	22.8996
IYO_007900	DNA polymerase IV [Pseudomonas syringae pv. actinidiae ICMP 18884]	68.408	25.1652	10.3586	31.9505	8.7563	28.4492	0.322177	21.531	7.18898	27.7457	4.47901	23.1962	7.3149	11.9422	9.50615	27.0813	9.73953	38.4597	6.65442
IYO_007905	lipoprotein [Pseudomonas syringae pv. actinidiae ICMP 18884]	88.4135	31.4922	6.50187	28.0478	6.17488	24.9715	12.8875	28.217	7.07639	24.5218	15.4587	10.2207	6.27953	12.084	7.85759	58.087	26.1643	63.8645	16.9107
IYO_007910	proline--tRNA ligase [Pseudomonas syringae pv. actinidiae ICMP 18884]	302.16	102.034	16.548	88.475	9.09955	121.476	8.64591	123.258	27.7721	127.796	6.17445	82.248	24.3969	94.5677	35.1845	62.4407	20.1402	68.8907	8.27322
IYO_007915	porin [Pseudomonas syringae pv. actinidiae ICMP 18884]	315.748	3245.55	144.523	1841.36	113.318	1140.59	250.718	1122.95	160.962	1300.6	172.123	1393.3	207.665	1547.04	311.196	993.747	263.151	1274.54	75.3221
IYO_007920	histidine triad (HIT) protein [Pseudomonas syringae pv. actinidiae ICMP 18884]	275.12	219.789	38.6172	133.323	19.2262	143.761	12.4425	129.345	29.2267	209.446	62.4008	102.244	72.7621	94.9457	31.8547	208.519	99.9692	191.412	41.2222
IYO_007925	hypothetical protein IYO_007925 [Pseudomonas syringae pv. actinidiae ICMP 18884]	289.595	453.419	18.8293	217.178	89.1806	339.724	40.2564	387.925	103.783	248.827	46.9356	300.035	109.176	199.537	130.188	505.07	76.2134	306.203	47.7023
IYO_007930	cold-shock protein [Pseudomonas syringae pv. actinidiae ICMP 18884]	68.56	164.522	9.73362	184.318	48.7597	91.744	6.976	149.834	42.8566	102.975	37.7437	105.993	36.449	158.213	41.0953	144.947	54.0148	118.222	19.9518
IYO_007935	ferritin [Pseudomonas syringae pv. actinidiae ICMP 18884]	1933	824.158	62.0951	578.035	48.0522	685.356	62.1818	553.521	62.0926	504.971	147.777	522.453	164.019	528.39	79.7622	458.908	167.184	361.025	19.6697
IYO_007940	hypothetical protein IYO_007940 [Pseudomonas syringae pv. actinidiae ICMP 18884]	34.9735	5.67267	6.96833	0	0	6.34017	7.78829	19.4008	14.6778	10.4015	12.7773	0	0	0	0	0	0	4.27583	5.25245
IYO_007945	aspartyl-tRNA synthetase [Pseudomonas syringae pv. actinidiae ICMP 18884]	320.085	127.257	7.16942	137.415	26.9716	101.101	2.7153	161.269	19.9446	148.591	40.0304	168.113	36.0751	128.468	23.0745	167.631	12.5484	159.956	6.54552
IYO_007950	hypothetical protein IYO_007950 [Pseudomonas syringae pv. actinidiae ICMP 18884]	127.834	51.3843	11.0805	47.8798	4.87623	65.372	29.3147	56.9057	13.0998	46.4457	27.4374	75.9238	42.3856	42.866	9.27049	58.7847	42.8633	104.948	29.5869
IYO_007955	crossover junction endodeoxyribonuclease RuvC [Pseudomonas syringae pv. actinidiae ICMP 18884]	85.512	92.999	36.0051	63.5495	8.15457	95.8038	28.8518	72.6815	14.9989	91.051	16.8921	65.8628	10.9348	33.6538	20.7798	82.562	36.3129	67.1898	14.631
IYO_007960	ATP-dependent DNA helicase RuvA [Pseudomonas syringae pv. actinidiae ICMP 18884]	130.499	105.186	11.7	65.6493	9.53064	109.719	14.2279	109.49	6.10308	40.1483	0.280367	69.32	18.7801	34.4652	21.5367	77.76	33.7339	56.6002	4.49381
IYO_007965	ATP-dependent DNA helicase RuvB [Pseudomonas syringae pv. actinidiae ICMP 18884]	94.5645	77.1753	19.009	81.099	36.4381	91.6572	23.6547	72.3753	16.8924	64.1383	30.3393	65.7572	46.9956	43.8478	3.67616	44.8065	9.45264	53.8857	10.892
IYO_007970	4-hydroxybenzoyl-CoA thioesterase [Pseudomonas syringae pv. actinidiae ICMP 18884]	126.859	90.3767	24.6802	88.5453	24.4623	102.356	60.0319	97.2543	17.3172	93.704	7.93285	89.4242	35.5038	113.073	29.6089	92.4987	21.681	144.551	43.2493
IYO_007975	protein tolQ [Pseudomonas syringae pv. actinidiae ICMP 18884]	103.993	80.3795	29.1716	78.636	18.4265	108.015	17.914	100.618	11.5138	117.263	45.0069	149.351	13.0835	131.947	32.0521	95.0818	55.8372	89.3862	14.1585
IYO_007980	biopolymer transporter TolR [Pseudomonas syringae pv. actinidiae ICMP 18884]	83.523	93.3972	21.3025	34.9163	8.04224	83.463	2.82469	85.996	8.435	54.8168	21.5419	58.1302	36.2113	61.716	10.8025	44.1157	27.148	81.4032	4.37796
IYO_007985	cell envelope biogenesis protein TolA [Pseudomonas syringae pv. actinidiae ICMP 18884]	199.425	143.973	16.7651	123.624	50.2292	440.976	7.32537	385.822	38.4878	277.834	61.966	241.446	87.4543	360.543	49.2934	445.829	137.848	261.853	4.97469
IYO_007990	translocation protein TolB [Pseudomonas syringae pv. actinidiae ICMP 18884]	541.034	756.726	80.3059	702.994	45.8846	959.756	106.366	950.816	129.82	1055.54	120.111	861.225	122.965	886.962	57.2953	804.084	82.1054	687.989	36.4218
IYO_007995	peptidoglycan-binding protein [Pseudomonas syringae pv. actinidiae ICMP 18884]	1765.17	2957.93	123.711	3909.11	363.874	3586.12	224.203	3320.87	133.831	3775	955.866	3155.51	394.575	3628.61	440.499	1991.48	406.346	3172.35	142.862
IYO_008000	tol-pal system protein [Pseudomonas syringae pv. actinidiae ICMP 18884]	314.907	230.54	48.6962	268.343	10.9706	336.384	30.8248	393.348	104.995	255.664	34.7835	303.452	43.4954	317.116	34.2054	252.999	77.7473	329.132	77.6806
IYO_008005	7-carboxy-7-deazaguanine synthase [Pseudomonas syringae pv. actinidiae ICMP 18884]	54.1315	27.985	8.80859	25.1392	3.06583	29.1022	17.5644	33.6938	3.69695	11.9463	7.6121	34.3038	7.99463	58.716	46.7391	39.0675	12.7479	48.0145	1.83249
IYO_008010	7-cyano-7-deazaguanine synthase [Pseudomonas syringae pv. actinidiae ICMP 18884]	294.325	176.963	3.52517	134.331	16.3854	142.971	30.8105	156.248	48.6113	116.279	22.0895	179.404	49.1263	166.102	18.3206	86.4917	21.4396	143.995	22.0169
IYO_008015		134.618	267.457	62.1276	307.805	100.403	318.987	65.018	407.928	72.4722	156.053	17.6306	196.583	140.842	136.113	98.308	108.567	66.8511	358.434	122.82
IYO_008020		0	0	0	0	0	0	0	0	0	0	0	0	0	0	0	0	0	0	0
IYO_008025	hypothetical protein IYO_008025 [Pseudomonas syringae pv. actinidiae ICMP 18884]	559.87	104.635	9.59622	121.428	33.011	88.5387	7.6601	174.609	91.0728	109.33	99.9821	273.399	152.495	207.552	71.1379	307.943	53.3442	360.755	43.9826
IYO_008030	integrase [Pseudomonas syringae pv. actinidiae ICMP 18884]	16.916	24.106	15.7269	13.4628	9.31582	10.234	6.63279	13.581	5.6008	7.74583	5.40108	4.06017	4.98753	20.4343	5.11464	13.5487	8.34269	3.439	2.22543
IYO_008035	hypothetical protein IYO_008035 [Pseudomonas syringae pv. actinidiae ICMP 18884]	25.441	6.06517	7.45048	5.6665	6.96076	0	0	22.6953	8.39131	19.8222	12.429	13.5393	16.6318	31.4738	20.4652	32.8273	22.6544	24.8987	22.8324
IYO_008040	integrating conjugative element relaxase [Pseudomonas syringae pv. actinidiae ICMP 18884]	20.507	12.1897	5.55378	9.14633	7.03928	7.78233	0.837654	11.5443	3.71953	12.0527	2.62442	17.1112	6.03134	15.0505	5.83772	7.052	4.86837	6.81417	1.61317
IYO_008045	integrase [Pseudomonas syringae pv. actinidiae ICMP 18884]	0.876	1.17783	1.44686	0	0	0	0	0	0	0	0	0	0	1.7425	2.1405	0	0	0	0
IYO_008050	transposase [Pseudomonas syringae pv. actinidiae ICMP 18884]	0	0	0	0	0	0	0	0	0	0	0	0	0	0	0	0	0	0	0
IYO_008055	hypothetical protein IYO_008055 [Pseudomonas syringae pv. actinidiae ICMP 18884]	72.5065	65.3455	16.2491	79.4867	10.1118	168.919	36.8303	90.594	12.0558	80.369	25.8436	57.2427	23.5544	52.4198	21.1208	69.476	14.6524	59.3663	7.82018
IYO_008060	peptidase S24 [Pseudomonas syringae pv. actinidiae ICMP 18884]	110.398	112.868	47.2858	52.4182	18.6482	87.9457	42.4502	95.8412	12.9036	99.3595	17.804	101.817	42.4971	209.682	65.7947	113.028	71.0667	182.206	51.3601
IYO_008065	AvrRpm1	123.906	365.454	137.401	1293.19	242.814	867.811	330.865	1415.6	196.837	940.173	260.427	538.79	112.263	542.913	154.896	526.219	93.3565	693.624	166.935
IYO_008070	DNA polymerase V subunit UmuC [Pseudomonas syringae pv. actinidiae ICMP 18884]	59.923	20.809	9.48087	23.2035	8.96266	29.7255	11.157	17.1728	4.40492	20.4818	2.13137	14.5797	10.2414	30.6093	7.3863	27.201	26.5519	14.1347	4.52359
IYO_008075	hypothetical protein IYO_008075 [Pseudomonas syringae pv. actinidiae ICMP 18884]	3213.32	3744.12	379.632	2299.17	436.213	5548	1178.7	4989.4	1167.74	6172.17	1700.84	5357.83	1752.74	5173.74	898.69	5746.08	1505.35	4161.12	595.453
IYO_008080	membrane protein [Pseudomonas syringae pv. actinidiae ICMP 18884]	114.86	136.779	26.8913	104.5	7.88896	145.331	22.7074	188.125	21.4676	103.582	27.1808	123.981	24.8422	130.221	6.32105	123.016	13.9407	123.067	25.6057
IYO_008085	hypothetical protein IYO_008085 [Pseudomonas syringae pv. actinidiae ICMP 18884]	18.006	11.9807	14.7171	10.517	6.50486	7.51017	4.70997	10.1475	12.4652	4.78783	5.8814	13.3963	16.4561	18.7453	23.0269	0	0	22.3705	2.59428
IYO_008090	conjugal transfer protein [Pseudomonas syringae pv. actinidiae ICMP 18884]	18.998	17.5977	7.78467	10.13	3.80111	18.0452	7.50275	11.3507	1.13954	12.7467	9.46963	23.041	5.52732	25.6592	9.29437	8.8895	5.47365	21.7392	14.3815
IYO_008095	conjugal transfer protein [Pseudomonas syringae pv. actinidiae ICMP 18884]	34.093	14.4455	5.08471	16.1692	9.94203	27.6542	8.86615	12.947	1.34589	16.8748	5.63195	10.4903	8.56534	29.4408	18.5563	4.39617	2.70716	15.1922	4.69064
IYO_008100	thioredoxin [Pseudomonas syringae pv. actinidiae ICMP 18884]	16.687	10.2727	6.3095	17.392	13.5075	18.8292	14.5797	13.4047	14.2399	28.2122	34.656	0	0	7.58667	9.3195	4.89783	6.01652	7.73183	9.49782
IYO_008105	hypothetical protein IYO_008105 [Pseudomonas syringae pv. actinidiae ICMP 18884]	493.497	479.895	144.229	497.995	34.4037	345.838	144.426	489.474	24.3364	375.628	99.9755	550.921	103.321	454.727	222.218	631.496	233.603	515.697	39.8494
IYO_008110	carbon storage regulator CsrA [Pseudomonas syringae pv. actinidiae ICMP 18884]	244.036	274.385	32.9791	162.214	31.2426	241.778	72.2514	218.89	52.5569	194.458	61.0932	318.947	14.0686	198.267	81.3121	203.459	41.4244	212.418	71.6128
IYO_008115	hypothetical protein IYO_008115 [Pseudomonas syringae pv. actinidiae ICMP 18884]	259.209	226.292	21.4504	115.267	21.025	240.831	11.1481	310.454	27.4619	196.359	57.248	175.864	112.834	165.023	101.811	217.197	40.3037	211.549	96.5719
IYO_008120		6.4985	8.518	2.89136	1.78717	1.10535	10.3345	4.77753	5.22283	2.72553	10.7462	1.22646	4.4885	2.75745	1.5055	1.84936	3.74233	2.30453	4.956	1.25258
IYO_008125	hypothetical protein IYO_008125 [Pseudomonas syringae pv. actinidiae ICMP 18884]	48.4095	33.949	16.9626	45.288	18.166	31.248	19.2187	57.2592	17.6631	10.4278	12.8096	23.9215	16.8627	73.8622	40.4238	0	0	5.391	3.31157
IYO_008130	hypothetical protein IYO_008130 [Pseudomonas syringae pv. actinidiae ICMP 18884]	98.398	173.73	55.4173	74.1112	20.5704	71.3032	31.2991	43.6662	27.6331	110.354	39.0866	132.233	60.292	45.996	29.4426	94.8402	58.3986	95.07	56.9663
IYO_008135	hypothetical protein IYO_008135 [Pseudomonas syringae pv. actinidiae ICMP 18884]	85.631	79.0348	6.15143	60.5302	11.7747	84.2142	31.982	85.8315	23.0686	98.0385	28.6429	102.092	1.01249	97.9565	38.3536	32.0403	20.3449	105.323	19.2908
IYO_008140	protein-disulfide isomerase [Pseudomonas syringae pv. actinidiae ICMP 18884]	1.5275	0	0	0	0	0	0	0.795167	0.976787	0	0	0	0	0	0	0	0	0	0
IYO_008145	hypothetical protein IYO_008145 [Pseudomonas syringae pv. actinidiae ICMP 18884]	0	0	0	0	0	0	0	0	0	0	0	0	0	0	0	0	0	0	0
IYO_008150	conjugal transfer protein [Pseudomonas syringae pv. actinidiae ICMP 18884]	0	0	0	0	0	0	0	0	0	0	0	0	0	0	0	0	0	0	0
IYO_008155	conjugal transfer protein [Pseudomonas syringae pv. actinidiae ICMP 18884]	0	0	0	0	0	0	0	0	0	0	0	0	0	0	0	0	0	0	0
IYO_008160	conjugal transfer protein [Pseudomonas syringae pv. actinidiae ICMP 18884]	0	0	0	0	0	0	0	0	0	0	0	0	0	0	0	0	0	0	0
IYO_008165	conjugal transfer protein [Pseudomonas syringae pv. actinidiae ICMP 18884]	0	0	0	0	0	0	0	0	0	0	0	0	0	0	0	0	0	0	0
IYO_008170	hypothetical protein IYO_008170 [Pseudomonas syringae pv. actinidiae ICMP 18884]	0	0	0	0	0	0	0	0	0	0	0	0	0	0	0	0	0	0	0
IYO_008175	conjugal transfer protein [Pseudomonas syringae pv. actinidiae ICMP 18884]	0	0	0	0	0	0	0	0	0	0	0	0	0	0	0	0	0	0	0
IYO_008180	conjugal transfer protein [Pseudomonas syringae pv. actinidiae ICMP 18884]	0	0	0	0	0	0	0	0	0	0	0	0	0	0	0	0	0	0	0
IYO_008185	conjugal transfer protein [Pseudomonas syringae pv. actinidiae ICMP 18884]	0	0	0	0	0	0	0	0	0	0	0	0	0	0	0	0	0	0	0
IYO_008190	type III effector Hop protein [Pseudomonas syringae pv. actinidiae ICMP 18884]	0	0	0	0	0	0	0	0	0	0	0	0	0	0	0	0	0	0	0
IYO_008195	hypothetical protein IYO_008195 [Pseudomonas syringae pv. actinidiae ICMP 18884]	108.476	97.4427	29.8259	41.134	8.89288	33.3167	8.3152	37.4907	18.1501	57.3543	27.8439	29.4895	23.7514	70.6402	26.2743	74.502	22.1172	60.5918	21.5702
IYO_008200	endonuclease DDE [Pseudomonas syringae pv. actinidiae ICMP 18884]	11.8425	6.979	6.04328	7.57933	4.88758	3.98067	0.393932	10.4142	4.02819	4.93917	3.39316	0	0	4.57483	5.61975	9.22967	3.90664	6.58633	5.38213
IYO_008205	integrase [Pseudomonas syringae pv. actinidiae ICMP 18884]	3.721	1.17667	1.44542	0	0	1.301	1.59815	3.0395	2.00335	3.1035	2.30578	0	0	0	0	0	0	1.32433	1.62682
IYO_008210	transposase [Pseudomonas syringae pv. actinidiae ICMP 18884]	0	0	0	0	0	0	0	0	0	0	0	0	0	0	0	0	0	0	0
IYO_008215	membrane protein [Pseudomonas syringae pv. actinidiae ICMP 18884]	64.12	85.058	7.9146	80.5512	9.15379	77.0858	12.8321	89.2233	11.6343	72.9085	15.2607	60.6342	20.3632	76.8555	15.5102	65.4148	29.8093	89.258	11.2613
IYO_008220	amidinotransferase [Pseudomonas syringae pv. actinidiae ICMP 18884]	41.215	55.6085	21.2463	68.7505	18.1798	62.5758	21.3083	120.335	11.1715	138.906	71.6973	71.9947	14.7387	82.2597	29.0946	54.3023	16.6916	107.095	24.8077
IYO_008225	serine kinase [Pseudomonas syringae pv. actinidiae ICMP 18884]	29.9205	23.7437	3.04497	36.429	7.21778	16.9353	6.38188	54.5325	12.888	82.692	13.31	61.0412	32.5449	81.1848	12.3756	28.1673	18.4718	40.5145	4.76169
IYO_008230	serine kinase [Pseudomonas syringae pv. actinidiae ICMP 18884]	39.0185	25.421	11.7398	36.02	6.78724	28.031	5.50882	59.1158	8.39694	52.3258	14.0163	41.6773	15.1749	44.3952	31.2366	19.6097	13.5375	38.1468	2.12922
IYO_008235	DNA helicase [Pseudomonas syringae pv. actinidiae ICMP 18884]	9.788	8.0385	2.88836	8.7085	1.85245	10.4917	4.53336	15.6332	3.92003	11.8075	7.27224	10.192	0.0971612	11.9083	10.7068	14.4173	4.91797	18.9917	5.51502
IYO_008240	membrane protein [Pseudomonas syringae pv. actinidiae ICMP 18884]	2.88	0	0	0	0	0	0	4.54217	2.79739	5.1365	3.17656	6.50683	7.99303	0	0	14.1657	17.4012	0	0
IYO_008245	conjugal transfer protein TraG [Pseudomonas syringae pv. actinidiae ICMP 18884]	4.6725	4.2	1.32207	5.7535	2.76707	5.23	2.16573	1.7365	1.31944	7.73567	2.36255	8.07083	6.23323	8.17967	5.05058	4.447	2.77675	9.92733	0.692764
IYO_008250	hypothetical protein IYO_008250 [Pseudomonas syringae pv. actinidiae ICMP 18884]	0	0	0	0	0	0	0	0	0	0	0	0	0	0	0	0	0	0	0
IYO_008255	lytic transglycosylase [Pseudomonas syringae pv. actinidiae ICMP 18884]	5.735	0	0	0	0	0	0	3.1825	3.9094	7.38167	9.06767	8.74567	10.7432	0	0	7.6975	9.45565	1.52083	1.8682
IYO_008260	conjugal transfer protein [Pseudomonas syringae pv. actinidiae ICMP 18884]	11.737	4.51733	3.19912	12.4763	3.45793	4.41567	3.65725	13.2213	2.96588	6.75917	4.64181	19.5988	24.0753	0	0	7.9435	9.75783	0	0
IYO_008265	hypothetical protein IYO_008265 [Pseudomonas syringae pv. actinidiae ICMP 18884]	32.602	6.3265	3.88576	2.5835	3.17358	7.02133	4.31274	17.5853	3.07522	0	0	27.84	8.53521	37.6112	16.1051	20.9835	15.9931	5.9565	7.31699
IYO_008270	hypothetical protein IYO_008270 [Pseudomonas syringae pv. actinidiae ICMP 18884]	32.331	24.2225	4.5913	31.633	6.7645	26.9387	5.97169	26.0917	4.52152	13.7497	2.08906	13.6292	11.1879	33.057	15.709	7.25433	8.91126	26.9855	5.84463
IYO_008275	hypothetical protein IYO_008275 [Pseudomonas syringae pv. actinidiae ICMP 18884]	403.744	430.201	51.4612	240.758	66.2512	154.307	28.5745	234.766	72.6122	177.388	54.6853	136.992	60.042	307.831	71.7804	153.642	144.261	364.444	90.1473
IYO_008280	hypothetical protein IYO_008280 [Pseudomonas syringae pv. actinidiae ICMP 18884]	858.079	1041.84	174.967	564.393	99.9452	936.837	61.3725	892.274	295.479	863.929	137.739	881.914	99.544	975.262	316.683	999.721	128.206	1270.45	93.277
IYO_008282	HopZ5	43.387	314.05	41.8142	662.129	141.784	546.854	264.518	727.828	164.032	426.161	30.1739	221.984	115.837	186.124	27.9705	141.909	33.4934	440.881	144.182
IYO_008285	HopH1	43.115	147.553	67.9251	493.538	86.7389	241.17	102.259	462.296	67.3605	284.112	153.924	135.657	83.5683	158.621	61.5168	80.8572	52.3223	177.629	28.8029
IYO_008290	integrase [Pseudomonas syringae pv. actinidiae ICMP 18884]	48.3845	44.5207	4.4677	52.4178	13.0649	75.324	24.4946	75.787	18.0609	81.7393	24.5731	21.4805	21.0549	41.0475	13.2267	49.1302	6.03473	47.5112	5.11447
IYO_008295	hydrolase [Pseudomonas syringae pv. actinidiae ICMP 18884]	30.417	22.872	10.4015	9.89233	6.08891	24.2757	9.8955	28.4145	8.46785	6.20183	7.61836	8.67633	10.658	11.4783	14.1	6.83217	8.39267	31.9285	15.6055
IYO_008300	TonB-dependent receptor [Pseudomonas syringae pv. actinidiae ICMP 18884]	55.0015	14.5977	9.66585	16.0238	1.73206	17.3915	7.02336	9.0085	0.747361	11.5413	3.57133	12.798	3.88631	14.0707	5.49082	3.86283	2.37857	18.3597	6.01231
IYO_008305	phosphate-binding protein [Pseudomonas syringae pv. actinidiae ICMP 18884]	50.696	36.365	15.8624	19.294	2.20755	31.5615	11.8339	30.0097	5.16762	28.6353	12.8138	30.4462	7.31839	50.4273	8.07622	16.9613	4.81395	29.9457	1.56831
IYO_008310	phosphate-binding protein [Pseudomonas syringae pv. actinidiae ICMP 18884]	64.78	62.4817	26.8677	37.9165	8.18994	76.8072	13.3976	58.9697	15.9436	37.8212	6.99401	53.1343	6.35079	66.2373	30.7717	59.6542	14.3885	62.1883	24.5443
IYO_008315	lipoprotein [Pseudomonas syringae pv. actinidiae ICMP 18884]	114.775	74.2093	35.3336	94.4737	16.1622	190.79	74.6735	352.777	88.8602	303.138	60.278	540.518	92.6711	809.128	173.989	789.678	216.829	1360.71	205.378
IYO_008320	TetR family transcriptional regulator [Pseudomonas syringae pv. actinidiae ICMP 18884]	90.1865	106.505	22.0807	99.4503	20.5366	76.8682	6.2004	83.8517	18.2828	70.0173	16.8349	64.2688	9.33923	61.8982	8.15033	78.3872	35.4438	123.239	21.1148
IYO_008325	polygalacturonase [Pseudomonas syringae pv. actinidiae ICMP 18884]	163.959	369.345	45.7952	564.659	28.6575	212.624	31.0869	150.191	22.4153	140.25	45.2351	107.084	22.7504	97.9275	12.7586	83.8345	39.3048	107.409	13.0645
IYO_008330	quinolinate synthase A [Pseudomonas syringae pv. actinidiae ICMP 18884]	326.697	154.205	26.1565	177.853	13.3648	194.625	22.9374	132.686	11.1373	152.736	41.9223	151.29	49.3348	112.831	4.76033	98.5095	10.4912	125.838	9.70383
IYO_008335	peptidase M48 [Pseudomonas syringae pv. actinidiae ICMP 18884]	159.288	86.4423	2.31446	90.6892	10.0517	88.2785	17.8486	60.421	16.7515	57.0382	2.12403	43.28	12.2618	54.039	12.3322	59.5083	4.62887	53.3792	3.42171
IYO_008340	response regulator SirA [Pseudomonas syringae pv. actinidiae ICMP 18884]	128.166	76.1312	27.1514	102.911	29.8225	117.395	36.6182	79.1605	19.2105	137.736	58.8521	108.925	80.6696	31.7572	20.329	91.9463	28.8553	80.1908	24.8723
IYO_008345	permease [Pseudomonas syringae pv. actinidiae ICMP 18884]	56.2745	31.268	6.96719	21.1103	12.9782	38.8805	0.545777	37.6245	4.40529	33.9623	11.1506	39.3815	10.6135	31.7342	14.8111	20.9487	13.8854	42.832	4.8858
IYO_008350	peroxiredoxin [Pseudomonas syringae pv. actinidiae ICMP 18884]	218.187	106.258	50.2801	164.655	29.9311	92.9327	18.6325	181.339	35.1714	94.4762	46.2255	73.2132	17.3088	182.889	65.3402	48.7588	41.0223	199.638	29.3101
IYO_008355	glycine cleavage system protein R [Pseudomonas syringae pv. actinidiae ICMP 18884]	123.035	78.8538	4.51002	86.649	10.5695	73.5975	8.86229	88.059	17.1284	79.49	51.0362	96.8428	24.5533	38.4367	9.99689	48.0962	5.32489	76.1897	17.2259
IYO_008360	dihydrodipicolinate synthase [Pseudomonas syringae pv. actinidiae ICMP 18884]	456.381	185.159	11.7719	206.249	48.8506	219.08	42.9243	208.029	26.1623	208.675	16.3275	213.651	27.6299	178.886	67.7022	262.312	29.038	243.911	4.26192
IYO_008365	lipoprotein [Pseudomonas syringae pv. actinidiae ICMP 18884]	356.562	94.9175	5.61196	154.119	41.2008	103.228	18.7967	118.526	9.37108	118.283	20.0173	108.75	31.1299	156.385	61.3609	161.419	16.7633	205.266	22.6997
IYO_008370	beta-lactamase [Pseudomonas syringae pv. actinidiae ICMP 18884]	191.916	90.7278	40.5905	75.0642	22.5532	86.4377	6.37089	66.339	9.43186	72.936	14.282	111.246	30.1352	91.8508	16.5261	72.444	37.1362	137.928	22.1297
IYO_008375	phosphoribosylaminoimidazole-succinocarboxamide synthase [Pseudomonas syringae pv. actinidiae ICMP 18884]	251.775	152.564	11.3374	161.138	31.4436	83.2223	2.50147	157.644	13.4763	152.995	25.9454	177.887	42.8051	113.663	19.4257	106.343	50.1539	173.792	15.362
IYO_008380		284.597	1059.42	484.323	822.179	182.045	565.015	79.5294	680.643	209.567	525.876	174.298	765.787	372.871	412.05	120.189	1110.87	551.812	1128.84	201.512
IYO_008385	HopAM1-2	0	0	0	0	0	0	0	0	0	0	0	0	0	0	0	0	0	0	0
IYO_008390	integrase [Pseudomonas syringae pv. actinidiae ICMP 18884]	0	0	0	0	0	0	0	0	0	0	0	0	0	0	0	0	0	0	0
IYO_008395	transposase [Pseudomonas syringae pv. actinidiae ICMP 18884]	3.4845	0	0	4.95183	6.08286	4.18283	5.13821	0	0	0	0	0	0	0	0	0	0	2.8155	3.45857
IYO_008400	hypothetical protein IYO_008400 [Pseudomonas syringae pv. actinidiae ICMP 18884]	18.5535	7.14833	8.78105	0	0	0	0	10.8157	6.66096	0	0	0	0	7.42867	9.12541	6.279	7.71315	13.3335	8.70718
IYO_008405	hypothetical protein IYO_008405 [Pseudomonas syringae pv. actinidiae ICMP 18884]	209.873	101.016	50.0834	83.8813	43.5955	100.945	15.9191	81.559	28.8932	78.3093	5.93216	29.7408	18.2726	62.1192	44.8737	130.5	23.1271	120.061	18.4478
IYO_008410	antitoxin, Phd family protein [Pseudomonas syringae pv. actinidiae ICMP 18884]	580.507	360.672	88.6743	280.192	81.3884	294.319	20.8298	327.383	123.435	171.224	38.589	311.25	122.38	292.437	63.9795	390.394	177.373	545.394	97.2003
IYO_008415	gas vesicle protein [Pseudomonas syringae pv. actinidiae ICMP 18884]	827.965	1243.66	93.536	1655.2	160.744	1575.89	121.503	1395.24	93.8881	1304.05	273.884	993.66	23.3148	1126.57	61.7464	784.747	289.523	962.245	46.0717
IYO_008420	malate dehydrogenase [Pseudomonas syringae pv. actinidiae ICMP 18884]	115.253	209.171	29.2922	266.777	30.2569	188.893	23.2416	227.971	29.4032	182.351	33.6992	156.582	11.7638	121.037	7.55705	158.584	4.91849	142.848	5.4628
IYO_008425	membrane protein [Pseudomonas syringae pv. actinidiae ICMP 18884]	65.2405	96.8037	22.8869	85.7262	16.0825	77.4755	36.3736	145.314	30.9704	69.6188	24.4107	40.6292	3.01472	79.3818	12.2805	66.8957	30.2499	90.0103	26.7923
IYO_008430	ribonuclease D [Pseudomonas syringae pv. actinidiae ICMP 18884]	115.627	77.3567	29.5463	72.2082	9.10041	57.417	8.88182	66.5187	20.9926	67.0122	17.6119	78.8307	25.4189	46.2177	9.67034	68.073	38.06	74.933	7.77892
IYO_008435	hypothetical protein IYO_008435 [Pseudomonas syringae pv. actinidiae ICMP 18884]	91.839	49.7173	30.7979	63.3038	20.5159	48.554	14.5326	44.2512	13.1067	40.2275	29.8908	75.8295	47.3423	35.173	25.4126	21.3373	15.5582	28.5473	18.6354
IYO_008440	2-hydroxyacid dehydrogenase [Pseudomonas syringae pv. actinidiae ICMP 18884]	52.292	26.6658	5.37934	25.6555	5.88249	17.9897	7.19123	27.3617	10.4569	18.1277	3.0097	18.5447	11.6677	44.7548	27.969	19.0798	23.4378	26.1172	6.14246
IYO_008445	NADH dehydrogenase [Pseudomonas syringae pv. actinidiae ICMP 18884]	172.011	183.551	29.6959	196.656	18.2452	154.215	28.6062	142.483	17.8611	137.826	17.167	196.778	109.809	124.896	54.9893	26.639	32.7235	107.757	19.9976
IYO_008450	hypothetical protein IYO_008450 [Pseudomonas syringae pv. actinidiae ICMP 18884]	99.905	70.3077	12.1431	20.6512	14.9519	85.3348	18.2094	126.036	24.9957	93.2405	11.4211	71.9792	38.5401	124.98	30.8939	130.612	102.707	147.544	18.4885
IYO_008455	hypothetical protein IYO_008455 [Pseudomonas syringae pv. actinidiae ICMP 18884]	203.666	50.1847	32.2499	86.8593	11.9415	316.875	69.235	349.512	84.3974	172.578	35.6336	195.703	65.5259	155.058	53.1813	246.962	30.238	265.902	17.5537
IYO_008460	23S rRNA methyltransferase [Pseudomonas syringae pv. actinidiae ICMP 18884]	55.711	30.7638	10.4851	44.0558	13.6008	18.0655	7.42831	24.4508	18.5733	4.1055	5.04322	9.87083	12.1254	45.9783	6.237	0	0	26.0088	2.81115
IYO_008465	copper resistance protein CopB [Pseudomonas syringae pv. actinidiae ICMP 18884]	44.0925	48.0993	20.3543	47.5822	19.5548	38.319	13.0313	42.796	10.4042	41.3763	13.3576	42.223	15.4592	36.9917	9.19874	24.5127	9.98367	27.8265	1.11417
IYO_008470	copper oxidase [Pseudomonas syringae pv. actinidiae ICMP 18884]	40.998	30.5912	9.99313	41.6833	6.7875	45.2708	6.68248	40.396	13.1792	35.4627	3.83708	30.7612	13.841	18.1647	11.4407	35.3252	12.8173	39.2752	5.75366
IYO_008475	restriction endonuclease [Pseudomonas syringae pv. actinidiae ICMP 18884]	263.901	367.925	54.9398	450.76	39.7516	647.436	104.226	407.611	18.3132	422.06	125.258	343.082	129.487	369.429	53.7179	365.001	168.566	226.242	22.3705
IYO_008480	cyclic nucleotide-binding protein [Pseudomonas syringae pv. actinidiae ICMP 18884]	69.598	49.1363	17.6462	44.2908	19.2474	91.77	15.5352	101.498	20.5167	119.697	28.4412	36.535	17.303	6.96633	8.55748	97.8623	44.8288	111.873	17.9351
IYO_008485	peptidase S9 [Pseudomonas syringae pv. actinidiae ICMP 18884]	81.7535	54.0792	9.21155	56.2315	5.54957	51.2507	4.60187	50.198	8.2227	63.6367	20.3859	51.6577	5.52021	53.555	28.9548	50.2873	21.3847	40.8153	2.40643
IYO_008490	MFS transporter [Pseudomonas syringae pv. actinidiae ICMP 18884]	181.226	115.43	18.8728	103.807	35.5241	102.351	19.2304	100.583	29.1457	92.96	32.8982	124.892	40.3264	109.712	43.8883	51.1823	35.3337	121.668	10.3737
IYO_008495	glutamine amidotransferase [Pseudomonas syringae pv. actinidiae ICMP 18884]	69.0615	45.7937	6.77551	67.1787	12.8676	45.6905	12.517	54.0158	15.9145	57.9322	17.3226	50.4228	30.6374	37.8623	1.59809	5.44383	6.68723	45.7107	13.3651
IYO_008500	hypothetical protein IYO_008500 [Pseudomonas syringae pv. actinidiae ICMP 18884]	80.737	64.8212	24.7916	62.6772	19.2269	45.1255	28.6628	73.6483	11.6075	26.4025	18.2182	113.269	11.1743	45.7468	6.89025	143.166	62.7926	73.731	26.0507
IYO_008505	WbqC-like family protein [Pseudomonas syringae pv. actinidiae ICMP 18884]	29.3195	46.7867	11.9255	20.8748	10.6912	50.0388	24.1166	46.4455	23.4901	21.0735	3.80854	30.9008	12.5425	24.2293	6.34217	37.5153	23.5151	40.6023	14.6021
IYO_008510	von Willebrand factor A [Pseudomonas syringae pv. actinidiae ICMP 18884]	41.5505	41.5375	2.61384	33.0627	8.05958	45.4835	7.07288	39.6645	3.97148	15.7513	10.3927	23.2038	15.6864	41.8928	4.21178	36.575	11.5398	38.5148	0.271193
IYO_008515	ATPase AAA [Pseudomonas syringae pv. actinidiae ICMP 18884]	65.326	90.4245	4.26038	83.7957	26.2814	86.7813	15.4126	52.8982	12.5294	49.677	14.5443	35.0477	6.08235	50.8782	17.6914	47.158	17.675	56.6357	7.61778
IYO_008520	hypothetical protein IYO_008520 [Pseudomonas syringae pv. actinidiae ICMP 18884]	81.0775	86.5058	9.18347	40.2297	29.1272	58.8293	18.1159	95.3832	4.13675	48.5922	20.5455	149.861	11.9241	63.4145	45.9387	42.8123	52.5909	62.061	36.1528
IYO_008525	hypothetical protein IYO_008525 [Pseudomonas syringae pv. actinidiae ICMP 18884]	112.434	60.0955	5.52365	45.1928	11.7127	110.11	6.16857	83.5953	9.94804	64.1607	25.2292	85.7442	21.4888	42.733	40.6205	64.7133	40.6798	45.6035	15.0355
IYO_008530	hypothetical protein IYO_008530 [Pseudomonas syringae pv. actinidiae ICMP 18884]	73.7535	57.3462	3.58858	55.4422	5.84625	186.486	0.808611	158.552	10.2047	120.01	45.8278	80.8682	14.162	97.732	33.8955	115.668	25.91	76.2328	11.7919
IYO_008535	cysteine synthase [Pseudomonas syringae pv. actinidiae ICMP 18884]	334.358	226.304	34.1686	164.474	29.7296	180.348	48.4995	171.357	29.9371	160.72	32.2819	177.63	7.77414	147.366	21.7983	95.4088	20.1089	123.854	12.8458
IYO_008540	aspartyl beta-hydroxylase [Pseudomonas syringae pv. actinidiae ICMP 18884]	294.99	147.217	15.4132	142.584	19.2306	129.37	30.6809	147.349	27.8914	143.061	30.6037	162.777	50.6977	171.061	75.9819	156.656	17.2023	208.355	25.6583
IYO_008545	histidine kinase [Pseudomonas syringae pv. actinidiae ICMP 18884]	51.9055	36.5972	5.8694	31.8137	3.56022	39.5602	2.38285	27.893	2.05771	21.6983	10.7758	19.9443	3.49228	24.395	3.01108	26.5978	16.4572	25.2873	1.48312
IYO_008550	membrane-associated oxidoreductase [Pseudomonas syringae pv. actinidiae ICMP 18884]	206.435	150.335	5.92503	141.938	48.4401	112.132	16.5188	104.473	14.2919	98.811	4.58012	101.71	25.4756	146.667	21.0823	101.881	41.3831	97.491	15.6912
IYO_008555	hypothetical protein IYO_008555 [Pseudomonas syringae pv. actinidiae ICMP 18884]	196.556	177.953	10.4316	154.006	28.5628	116.967	28.4126	120.497	28.0264	141.134	21.4618	107.468	26.9864	114.258	14.1787	89.4578	54.8975	134.605	7.10549
IYO_008560	hypothetical protein IYO_008560 [Pseudomonas syringae pv. actinidiae ICMP 18884]	74.754	83.6257	20.4985	42.7798	27.3847	58.0095	34.4049	58.9172	4.65881	40.6352	15.383	35.4953	14.6407	84.1485	48.6778	60.545	27.7346	81.0672	21.5296
IYO_008565	hydrolase [Pseudomonas syringae pv. actinidiae ICMP 18884]	95.7435	131.021	15.6321	100.158	10.0471	130.384	29.561	111.711	17.6848	101.737	5.13659	106.447	13.1772	88.0602	15.0451	146.324	35.0752	130.502	6.27478
IYO_008570	hypothetical protein IYO_008570 [Pseudomonas syringae pv. actinidiae ICMP 18884]	221.166	171.406	66.6845	83.6318	13.5826	134.025	63.8664	148.184	29.5848	124.323	66.4045	64.8973	52.2384	80.8757	29.4048	191.939	55.1179	220.72	19.6761
IYO_008575	ribonucleotide-diphosphate reductase subunit beta [Pseudomonas syringae pv. actinidiae ICMP 18884]	158.492	76.6142	10.4863	105.524	23.704	94.9205	19.4377	124.64	28.1727	148.027	62.6887	81.6048	22.1234	118.79	27.4363	102.297	34.3613	127.054	4.41652
IYO_008580	ribonucleotide-diphosphate reductase subunit alpha [Pseudomonas syringae pv. actinidiae ICMP 18884]	194.433	133.666	4.03959	181.936	10.5466	114.11	4.284	176.253	23.4515	210.025	28.9109	162.015	46.6622	189.424	19.828	126.976	15.8913	164.446	15.9746
IYO_008585	chemotaxis protein CheY [Pseudomonas syringae pv. actinidiae ICMP 18884]	42.192	23.7353	10.661	39.0688	12.8967	51.6672	34.3443	35.9952	8.76682	27.5117	8.90332	39.829	13.8691	35.9433	15.3911	56.5132	19.274	36.7478	5.76776
IYO_008590	histidine kinase [Pseudomonas syringae pv. actinidiae ICMP 18884]	17.409	14.1088	17.3314	14.0073	10.4054	0	0	26.5102	17.6387	8.3215	10.2222	0	0	15.3842	18.898	9.15683	11.2483	19.3707	12.5292
IYO_008595	histidine kinase [Pseudomonas syringae pv. actinidiae ICMP 18884]	14.1165	20.5462	3.74574	23.258	2.52204	22.2227	0.926697	16.8333	4.86085	10.0717	4.89223	3.545	4.3547	13.158	1.9224	2.83583	3.48355	11.439	7.7591
IYO_008600	iron reductase [Pseudomonas syringae pv. actinidiae ICMP 18884]	17.5175	11.1663	8.77936	30.306	3.95818	13.0127	3.6706	13.9957	5.30375	6.75917	4.64181	16.6293	10.8946	17.8982	7.66589	5.75	7.06333	3.96817	2.51041
IYO_008605	4'-phosphopantetheinyl transferase [Pseudomonas syringae pv. actinidiae ICMP 18884]	55.7655	46.1237	23.4616	24.5525	6.88351	47.9375	8.33451	33.2285	7.00944	16.4563	15.9276	40.033	37.2981	23.6223	21.2391	35.6733	29.2032	30.9018	14.7177
IYO_008610	transposase [Pseudomonas syringae pv. actinidiae ICMP 18884]	128.002	66.9308	21.6276	63.8947	14.7097	133.412	48.5495	79.669	8.14304	61.2138	19.2538	51.1408	11.9941	40.5775	25.1601	73.343	16.3797	102.144	33.5359
IYO_008615	dienelactone hydrolase [Pseudomonas syringae pv. actinidiae ICMP 18884]	649.847	838.481	109.684	883.822	126.498	1380.8	199.864	781.202	89.1043	766.944	39.6238	750.238	102.915	552.538	83.5525	534.043	172.544	323.863	46.0456
IYO_008620	hypothetical protein IYO_008620 [Pseudomonas syringae pv. actinidiae ICMP 18884]	421.337	678.368	49.988	307.788	73.5765	310.258	76.5023	282.304	62.5058	237.63	128.26	399.479	216.978	194.083	42.6919	226.862	113.807	415.886	183.198
IYO_008625	transcriptional regulator [Pseudomonas syringae pv. actinidiae ICMP 18884]	275.703	298.054	64.3885	307.328	15.3359	284.211	38.1131	245.522	10.4354	241.874	104.368	269.865	38.1307	144.666	49.9265	145.211	78.9296	213.185	62.0635
IYO_008630	histidine kinase [Pseudomonas syringae pv. actinidiae ICMP 18884]	117.236	78.3203	7.51414	70.8963	6.98133	65.4997	16.2216	57.9737	8.88663	37.4298	10.2001	31.2243	11.2632	47.0413	11.2049	86.132	29.246	68.6683	3.28442
IYO_008635	C4-dicarboxylate transporter [Pseudomonas syringae pv. actinidiae ICMP 18884]	236	766.23	32.8921	519.003	54.0779	454.94	35.0992	471.419	85.692	377.85	33.4903	319.982	29.4686	284.37	19.1941	246.481	15.3649	241.309	13.4259
IYO_008640	sprT [Pseudomonas syringae pv. actinidiae ICMP 18884]	60.879	47.0563	20.0654	57.6867	15.6742	63.2208	18.9208	44.9848	6.09799	28.6538	13.1216	40.4367	33.0214	46.5552	25.4799	24.6607	17.0246	59.4288	12.6922
IYO_008645	tRNA 2-thiocytidine biosynthesis protein TtcA [Pseudomonas syringae pv. actinidiae ICMP 18884]	197.822	96.4173	25.1596	121.907	34.9958	119.541	9.61247	119.913	18.6332	97.4527	13.9401	99.4837	45.8728	58.1335	34.936	112.62	23.3984	86.6258	9.82442
IYO_008650	3-methyladenine DNA glycosylase [Pseudomonas syringae pv. actinidiae ICMP 18884]	91.7525	57.678	27.3554	72.3197	8.10945	89.6105	31.4335	91.3782	5.00812	36.3872	0.255655	84.7362	16.4246	102.865	34.4826	66.7738	44.2593	87.5682	2.76263
IYO_008655	NAD(P)H-quinone oxidoreductase [Pseudomonas syringae pv. actinidiae ICMP 18884]	60.179	41.6288	26.645	64.0195	29.2383	56.1158	16.3968	28.3192	11.4233	54.7792	24.3334	41.083	20.5918	51.5512	21.7836	16.8795	10.7591	31.8153	13.1004
IYO_008660	arsenate reductase [Pseudomonas syringae pv. actinidiae ICMP 18884]	111.459	40.3828	11.232	39.2237	10.0656	55.8647	23.4371	19.2472	11.8537	76.7587	49.7345	28.382	34.8646	29.2445	21.1355	12.1333	14.9046	26.116	2.85543
IYO_008665	peroxiredoxin [Pseudomonas syringae pv. actinidiae ICMP 18884]	281.365	140.524	44.4058	133.573	19.3812	143.456	39.5261	181.729	24.1157	113.52	19.1079	137.458	26.0668	110.562	16.2159	104.816	51.4205	84.6827	35.1762
IYO_008670	lipoprotein [Pseudomonas syringae pv. actinidiae ICMP 18884]	115.315	60.4802	24.3466	64.8498	44.0008	76.2958	34.7129	72.5958	11.6834	60.7048	24.6425	63.1233	25.1992	90.9992	41.4335	65.571	41.7954	68.9597	42.6654
IYO_008675	hypothetical protein IYO_008675 [Pseudomonas syringae pv. actinidiae ICMP 18884]	167.323	39.6078	16.4727	86.5307	17.4127	86.8092	4.47126	80.7477	12.9841	65.0075	12.9913	45.271	7.28068	18.9687	23.3012	54.9652	50.5384	83.6533	16.4567
IYO_008680	chemotaxis protein CheY [Pseudomonas syringae pv. actinidiae ICMP 18884]	55.22	24.424	12.0893	29.8208	4.1142	31.5007	8.44998	37.7253	5.45835	26.514	5.54371	17.924	5.681	25.8067	2.13179	20.0278	8.91577	43.803	5.36808
IYO_008685	cysteine synthase [Pseudomonas syringae pv. actinidiae ICMP 18884]	91.566	42.8633	13.9567	55.8547	4.32072	67.3357	11.1758	68.1633	26.5487	43.6028	14.0192	96.1208	19.3432	42.81	26.3332	50.068	30.8669	40.997	16.6237
IYO_008690	23S rRNA methyltransferase [Pseudomonas syringae pv. actinidiae ICMP 18884]	116.251	79.2633	34.2076	77.9978	2.74161	85.6037	12.1041	94.1213	9.3423	129.266	21.7102	78.3915	7.55714	109.448	36.1009	127.402	41.7889	132.738	28.2549
IYO_008695	(p)ppGpp synthetase [Pseudomonas syringae pv. actinidiae ICMP 18884]	184.911	171.044	34.3805	107.735	11.2564	184.863	22.9678	165.867	12.8139	207.913	31.095	175.178	43.6129	151.789	9.553	161.232	25.5867	162.547	6.88109
IYO_008700	nucleoside triphosphate hydrolase [Pseudomonas syringae pv. actinidiae ICMP 18884]	184.017	88.956	7.65879	100.513	17.9413	128.843	43.4668	116.449	16.5765	123.757	12.5458	101.106	18.9834	111.587	33.3592	125.766	25.2849	108.207	18.6517
IYO_008705	nucleoprotein/polynucleotide-associated enzyme [Pseudomonas syringae pv. actinidiae ICMP 18884]	316.908	197	26.3772	254.49	53.8082	196.928	16.4934	164.98	21.4216	245.902	45.7384	188.025	16.0267	160.691	32.2937	72.7275	45.2507	160.235	15.8748
IYO_008710	hypothetical protein IYO_008710 [Pseudomonas syringae pv. actinidiae ICMP 18884]	546.315	9056.78	2252.24	3154.92	117.801	4061.71	1746.15	8256.94	1915.74	2606.15	977.13	3430.97	587.736	2531.77	395.658	7609.59	2675.18	3832.98	304.22
IYO_008715	dehydrogenase [Pseudomonas syringae pv. actinidiae ICMP 18884]	179.254	245.557	15.2565	275.567	30.6426	203.831	38.6783	228.808	79.9966	208.503	52.5166	270.847	41.4329	168.306	5.9471	203.737	52.3362	199.144	54.6569
IYO_008720	phosphoribosylglycinamide formyltransferase [Pseudomonas syringae pv. actinidiae ICMP 18884]	78.682	59.091	11.3662	32.0773	9.39938	70.486	13.6545	47.3998	4.18211	52.9935	23.5222	80.1072	52.9798	20.992	12.9078	48.5308	14.8759	69.6508	10.5257
IYO_008725	phosphoribosylaminoimidazole synthetase [Pseudomonas syringae pv. actinidiae ICMP 18884]	132.823	66.5625	8.10575	119.769	21.874	115.951	17.1566	102.076	12.2145	108.781	75.8434	98.0057	19.4798	101.66	14.9156	59.0215	1.85033	85.4142	11.6896
IYO_008730	hypothetical protein IYO_008730 [Pseudomonas syringae pv. actinidiae ICMP 18884]	73.5145	59.2012	5.42138	64.1147	9.74299	76.713	24.0413	66.4547	21.6962	57.2967	14.1774	58.3312	11.7524	37.5935	0.845351	67.9585	32.8236	35.8728	5.13644
IYO_008735	membrane protein [Pseudomonas syringae pv. actinidiae ICMP 18884]	98.304	88.2995	15.688	96.8875	37.0482	117.783	17.7561	83.3237	1.98835	76.3653	12.0493	78.2418	16.9538	89.8013	7.15914	83.1385	6.85323	82.8117	20.4663
IYO_008740	DNA replication initiation factor [Pseudomonas syringae pv. actinidiae ICMP 18884]	344.834	68.556	19.2838	82.1562	10.2441	123.19	36.6894	94.7563	12.8442	97.1552	20.8832	122.525	43.9954	107.046	26.4745	79.6803	23.0221	114.539	15.7697
[truncated: 4,233 more rows]

## Sheet: k-means
Gene ID	Gene Annotation	k-means cluster analysis
		in vitro	1.5 HPI	3 HPI	6 HPI	12 HPI	24 HPI	48 HPI	72 HPI	96 HPI	120 HPI	Cluster
[truncated: 4,238 more rows]
