# Supplementary material for: Re-programming of Pseudomonas syringae pv. actinidiae gene expression during early stages of infection of kiwifruit
Source: BMC Genomics. 2018 Nov 15;19:822. doi: 10.1186/s12864-018-5197-5 (PMC6238374; doi:10.1186/s12864-018-5197-5)
Supplement: Supplementary file 11 — A spreadsheet containing all the primers used for reverse transcription and reverse transcription quantitative PCR. The data includes the gene chosen, locus ID number, primer sequences, product size and PCR efficiency. (XLSX 13 kb) [file 12864_2018_5197_MOESM11_ESM.xlsx]

## Sheet: Sheet1
Primer name	IYO number	Gene	Abreviation	Primer name	Position	Sequence	Start	End	Size	Direction	Product size	Efficiency
A1_Q_F	IYO_006790	hrpA1	A1	A1_Q_F	88 F	AACACAGTTGCTTCGAACGC	88	107	20	forward	85	2
A1_Q_R	IYO_006790	hrpA1	A1	A1_Q_R	172 R	CCTTGGCTTGTGCATCAACC	153	172	20	reverse	85
A1_RT	IYO_006790	hrpA1	A1	A1_RT	255 R	CACGTCCATGGTCTGCTTCT	236	255	20	reverse
AAD_Q_F	IYO_003790	amino_acid_adenylation_protein	AAD	AAD_Q_F	3,937 F	CCGATCACCTCCAACGGAAA	3937	3956	20	forward	115	2
AAD_Q_R	IYO_003790	amino_acid_adenylation_protein	AAD	AAD_Q_R	4,051 R	GCCAGATTCGTGCGATCAAC	4032	4051	20	reverse	115
AAD_RT	IYO_003790	amino_acid_adenylation_protein	AAD	AAD_RT	4,598 R	CGTACCTCGTCGCTAAGACC	4579	4598	20	reverse
Alg_Q_F	IYO_006055	alginate_biosynthesis_protein	Alg	Alg_Q_F	407 F	TGGCCATGCTGTATCTGCAA	407	426	20	forward	72	2
Alg_Q_R	IYO_006055	alginate_biosynthesis_protein	Alg	Alg_Q_R	478 R	GCCACTGGCTGATTTTCTGC	459	478	20	reverse	72
Alg_RT	IYO_006055	alginate_biosynthesis_protein	Alg	Alg_RT	1,098 R	CACGGCTTTTTGCGGGTAAA	1079	1098	20	reverse
aRPM1_Q_F	IYO_008065	avrRpm1	aRPM1	aRPM1_Q_F	98 F	ATGATCGCGGCTACGAAACT	98	117	20	forward	102	1.964
aRPM1_Q_R	IYO_008065	avrRpm1	aRPM1	aRPM1_Q_R	199 R	TGGATGTACCGTGCCACAAA	180	199	20	reverse	102
aRPM1_RT	IYO_008065	avrRpm1	aRPM1	aRPM1_RT	505 R	GCACAAATTTGCGCGGAATC	486	505	20	reverse
AU1_Q_F	IYO_029795	hopAU1	AU1	AU1_Q_F	1,044 F	AAACCTCCGCCAGAAGGAAG	1044	1063	20	forward	120	2
AU1_Q_R	IYO_029795	hopAU1	AU1	AU1_Q_R	1,163 R	ATGCGTGTCGGTATCTCGTC	1144	1163	20	reverse	120
AU1_RT	IYO_029795	hopAU1	AU1	AU1_RT	1,573 R	GGATCTCGGGAGCACTGATG	1554	1573	20	reverse
GMD_Q_F	IYO_006070	GDP-mannose_dehydrogenase	GMD	GMD_Q_F	456 F	TGCCGTAAACCCTGAGTTCC	456	475	20	forward	119	1.947
GMD_Q_R	IYO_006070	GDP-mannose_dehydrogenase	GMD	GMD_Q_R	574 R	CGTACAGCGATTGCAGAACG	555	574	20	reverse	119
GMD_RT	IYO_006070	GDP-mannose_dehydrogenase	GMD	GMD_RT	1,136 R	AGCGAGGAAACGTGTGGAAT	1117	1136	20	reverse
IAALL_Q_F	IYO_002060	Indole_acetic_acid_lysine_ligase	IAALL	IAALL_Q_F	366 F	CACCATGATGGCCGGTAACT	366	385	20	forward	89	2
IAALL_Q_R	IYO_002060	Indole_acetic_acid_lysine_ligase	IAALL	IAALL_Q_R	454 R	AGTTGAGTGCCTCGAAGTGG	435	454	20	reverse	89
IAALL_RT	IYO_002060	Indole_acetic_acid_lysine_ligase	IAALL	IAALL_RT	1,188 R	TCAGTTTCGGCGGTCAATGA	1169	1188	20	reverse
DNAA_Q_F	IYO_000005	DNAA - Chromosomal replication initiation protein	DNAA	DNAA_Q_F	676 F	ATGCACGCTGTGGGTAATCA	676	695	20	forward	109	2
DNAA_Q_R	IYO_000005	DNAA - Chromosomal replication initiation protein	DNAA	DNAA_Q_R	784 R	CATTGAGCTGCAAGGCCTTG	765	784	20	reverse	109
DNAA_RT	IYO_000005	DNAA - Chromosomal replication initiation protein	DNAA	DNAA_RT	1,262 R	TCCACACTCACCAGCTTGTC	1243	1262	20	reverse
REF2_Q_F	IYO_002170	fructose-1,6-bisphosphate_aldolase	REF2	REF2_Q_F	181 F	TTCTTGCGCCACCTGATTCT	181	200	20	forward	106	2
REF2_Q_R	IYO_002170	fructose-1,6-bisphosphate_aldolase	REF2	REF2_Q_R	286 R	GGATCGAACGCTGGCAGATA	267	286	20	reverse	106
REF2_RT	IYO_002170	fructose-1,6-bisphosphate_aldolase	REF2	REF2_RT	809 R	CCGTGCTTGATGCCTTCAAC	790	809	20	reverse
REF3_Q_F	IYO_010670	chromosome partitioning protein ParA	REF3	REF3_Q_F	87 F	CAACCTGCACGAACTGATGC	87	106	20	forward	70	2
REF3_Q_R	IYO_010670	chromosome partitioning protein ParA	REF3	REF3_Q_R	156 R	GTCCTGCTCATGAGTCGCTT	137	156	20	reverse	70
REF3_RT	IYO_010670	chromosome partitioning protein ParA	REF3	REF3_RT	211 R	GATGCTCCAGCTCAAAACGC	192	211	20	reverse
REF4_Q_F	IYO_010050	flagellar basal body protein FliL	REF4	REF4_Q_F	53 F	AGCTCATCATCATCGCGGTT	53	72	20	forward	78	1.868
REF4_Q_R	IYO_010050	flagellar basal body protein FliL	REF4	REF4_Q_R	130 R	TGTGCATCAGGAACCACGTT	111	130	20	reverse	78
REF4_RT	IYO_010050	flagellar basal body protein FliL	REF4	REF4_RT	469 R	CGATCACAGTCTTGCCGAGT	450	469	20	reverse
REF5_Q_F	IYO_009010	TetR family transcriptional regulator	REF5	REF5_Q_F	125 F	TGACCCATGGCGGTTTCTAC	125	144	20	forward	70	2
REF5_Q_R	IYO_009010	TetR family transcriptional regulator	REF5	REF5_Q_R	194 R	GCGTGACTCAATGCCTGTTC	175	194	20	reverse	70
REF5_RT	IYO_009010	TetR family transcriptional regulator	REF5	REF5_RT	463 R	CTACCAGTGCCGACAGGATC	444	463	20	reverse
REF6_Q_F	IYO_008280	Hypothetical	REF6	REF6_Q_F	54 F	GAGGATCGGACAGAAGCAGG	54	73	20	forward	119	2
REF6_Q_R	IYO_008280	Hypothetical	REF6	REF6_Q_R	172 R	CCCCTGAGGTGCTTTGTGAT	153	172	20	reverse	119
REF6_RT	IYO_008280	Hypothetical	REF6	REF6_RT	254 R	GCGTTGATGAGTTGTCTGGC	235	254	20	reverse
